# Supplementary material for: Haplotype-specific chromatin looping reveals genetic interactions of regulatory regions modulating gene expression in 8p23.1
Source: Front Genet. 2022 Sep 7;13:1008582. doi: 10.3389/fgene.2022.1008582 (PMC9490475; doi:10.3389/fgene.2022.1008582)
Supplement: Supplementary file 1 [file Table2.XLSX]

## Sheet: NA07056
Table S2. Statistically significant haplotype-specific chromatin interactions in NA07056.
logFC: log2 (fold change), logCPM: log2 (counts per million), logFC > 0 means interaction is stronger on SLE risk haplotype
ID	chrom1	start1	end1	chrom2	start2	end2	logFC	logCPM	p.value	p.adj (FDR)
1	chr8	8200000	8204999	chr8	8210000	8214999	0.6883	9.8627	0.0030059	0.018509
2	chr8	8200000	8204999	chr8	8460000	8464999	1.2862	9.1759	7.8391e-06	0.00019556
3	chr8	8210000	8214999	chr8	8310000	8314999	-1.0185	8.8456	0.0019415	0.014786
4	chr8	8210000	8214999	chr8	8460000	8464999	-1.4041	8.1825	0.003096	0.021339
5	chr8	8210000	8214999	chr8	8505000	8509999	-1.1896	8.475	0.003105	0.021349
6	chr8	8215000	8219999	chr8	8285000	8289999	1.4062	8.6803	0.00014258	0.002138
7	chr8	8220000	8224999	chr8	8225000	8229999	0.8992	10.9431	7.8185e-09	2.1836e-07
8	chr8	8220000	8224999	chr8	8230000	8234999	-1.2011	9.5354	1.1834e-05	0.0001928
9	chr8	8220000	8224999	chr8	8280000	8284999	-2.0046	7.834	0.0064831	0.038234
10	chr8	8220000	8224999	chr8	8285000	8289999	-2.6547	8.0571	7.8866e-07	2.7113e-05
11	chr8	8220000	8224999	chr8	8485000	8489999	3.0806	8.4987	7.1818e-07	2.4994e-05
12	chr8	8225000	8229999	chr8	8235000	8239999	0.9911	10.2522	0.00084755	0.0069767
13	chr8	8225000	8229999	chr8	8255000	8259999	-1.7725	9.5377	0.0052232	0.039449
14	chr8	8225000	8229999	chr8	8260000	8264999	-1.0727	11.4802	1.7161e-05	0.00037623
15	chr8	8230000	8234999	chr8	8335000	8339999	0.8859	10.0374	0.0001502	0.0022285
16	chr8	8230000	8234999	chr8	8405000	8409999	-1.3552	8.1119	0.0044491	0.028436
17	chr8	8230000	8234999	chr8	8505000	8509999	2.6874	8.5079	4.6561e-09	3.5475e-07
18	chr8	8235000	8239999	chr8	8375000	8379999	-1.6869	8.5789	3.3497e-05	0.00062951
19	chr8	8245000	8249999	chr8	8390000	8394999	-1.1992	8.7022	0.00064637	0.0064844
20	chr8	8245000	8249999	chr8	8480000	8484999	1.2328	8.3937	0.0052415	0.032332
21	chr8	8260000	8264999	chr8	8285000	8289999	-0.8481	12.1275	2.483e-07	1.018e-05
22	chr8	8260000	8264999	chr8	8320000	8324999	1.3584	9.7092	8.4587e-05	0.0013863
23	chr8	8260000	8264999	chr8	8575000	8579999	1.1857	9.6135	0.00095866	0.0088029
24	chr8	8265000	8269999	chr8	8285000	8289999	-0.8402	11.9179	0.00018311	0.0028948
25	chr8	8265000	8269999	chr8	8320000	8324999	-1.6049	8.2706	0.00030712	0.0036962
26	chr8	8265000	8269999	chr8	8460000	8464999	1.6721	8.4663	4.25e-05	0.00077796
27	chr8	8280000	8284999	chr8	8300000	8304999	1.0637	12.0538	2.6208e-05	0.0006838
28	chr8	8280000	8284999	chr8	8335000	8339999	0.6054	10.3228	0.00099402	0.0089812
29	chr8	8280000	8284999	chr8	8365000	8369999	0.9212	9.3206	0.0012983	0.010991
30	chr8	8280000	8284999	chr8	8370000	8374999	1.1975	8.3471	0.0042286	0.027467
31	chr8	8280000	8284999	chr8	8390000	8394999	0.6959	9.3388	0.0089849	0.049761
32	chr8	8285000	8289999	chr8	8320000	8324999	0.6337	11.7039	0.0041969	0.029174
33	chr8	8285000	8289999	chr8	8465000	8469999	-1.2403	8.7262	0.00045231	0.0049421
34	chr8	8285000	8289999	chr8	8600000	8604999	-1.6283	8.4195	0.00014786	0.0022054
35	chr8	8290000	8294999	chr8	8365000	8369999	-1.1594	9.786	0.0011681	0.010194
36	chr8	8290000	8294999	chr8	8400000	8404999	-2.7884	8.0708	4.4609e-07	1.6957e-05
37	chr8	8290000	8294999	chr8	8485000	8489999	-1.0798	8.6185	0.0075599	0.043388
38	chr8	8300000	8304999	chr8	8310000	8314999	0.8593	11.6702	6.4974e-13	2.9888e-11
39	chr8	8300000	8304999	chr8	8410000	8414999	1.6988	8.3965	0.0010823	0.0096251
40	chr8	8300000	8304999	chr8	8515000	8519999	1.2461	8.1894	0.0079603	0.045151
41	chr8	8310000	8314999	chr8	8345000	8349999	0.7764	11.0346	0.008459	0.0492
42	chr8	8310000	8314999	chr8	8355000	8359999	6.6845	10.1738	4.8732e-13	5.5555e-11
43	chr8	8310000	8314999	chr8	8370000	8374999	-1.1098	9.215	0.0050321	0.031314
44	chr8	8310000	8314999	chr8	8575000	8579999	-1.2778	8.9971	4.5407e-05	0.00082053
45	chr8	8315000	8319999	chr8	8390000	8394999	-2.716	8.2931	1.8491e-08	1.1584e-06
46	chr8	8320000	8324999	chr8	8365000	8369999	0.706	11.6722	0.0017097	0.015227
47	chr8	8320000	8324999	chr8	8465000	8469999	1.1958	8.4736	0.00449	0.028543
48	chr8	8320000	8324999	chr8	8515000	8519999	1.3332	8.4722	0.00073316	0.0071023
49	chr8	8320000	8324999	chr8	8575000	8579999	1.6752	8.3371	0.0041144	0.026911
50	chr8	8325000	8329999	chr8	8375000	8379999	-1.6368	10.3041	0.0077429	0.045973
51	chr8	8330000	8334999	chr8	8335000	8339999	-1.3141	10.4206	5.5455e-06	9.6368e-05
52	chr8	8335000	8339999	chr8	8355000	8359999	7.4407	10.3737	2.7028e-26	7.7569e-24
53	chr8	8335000	8339999	chr8	8365000	8369999	0.5665	12.7354	0.007178	0.048472
54	chr8	8335000	8339999	chr8	8395000	8399999	-0.8353	9.236	0.0035274	0.023675
55	chr8	8335000	8339999	chr8	8460000	8464999	-0.8752	9.1557	0.0035507	0.023775
56	chr8	8335000	8339999	chr8	8465000	8469999	0.8931	10.3297	9.692e-06	0.00022531
57	chr8	8335000	8339999	chr8	8505000	8509999	-1.1584	9.5629	4.8987e-06	0.00012787
58	chr8	8335000	8339999	chr8	8745000	8749999	1.435	8.176	0.0016463	0.013114
59	chr8	8345000	8349999	chr8	8480000	8484999	-2.3732	7.9715	0.00065529	0.0065505
60	chr8	8355000	8359999	chr8	8365000	8369999	7.5231	9.0983	1.6226e-15	8.459e-14
61	chr8	8365000	8369999	chr8	8390000	8394999	-0.5723	12.891	3.5752e-05	0.00086298
62	chr8	8365000	8369999	chr8	8395000	8399999	1.6544	10.5262	2.0594e-07	9.093e-06
63	chr8	8365000	8369999	chr8	8405000	8409999	0.8421	11.8801	0.0033122	0.023898
64	chr8	8365000	8369999	chr8	8465000	8469999	-1.0709	9.3231	0.00018533	0.0026386
65	chr8	8365000	8369999	chr8	8480000	8484999	0.9643	9.1061	0.0014998	0.012255
66	chr8	8365000	8369999	chr8	8530000	8534999	1.4136	8.5682	0.0002887	0.0036495
67	chr8	8375000	8379999	chr8	8475000	8479999	1.143	9.3251	5.7521e-05	0.0010263
68	chr8	8380000	8384999	chr8	8395000	8399999	-1.3175	8.6879	0.0028759	0.017992
69	chr8	8380000	8384999	chr8	8460000	8464999	-1.9711	8.421	6.6412e-05	0.0011416
70	chr8	8380000	8384999	chr8	8465000	8469999	-1.1249	8.7374	0.0017704	0.013784
71	chr8	8390000	8394999	chr8	8410000	8414999	-1.483	11.7851	1.8859e-08	1.0825e-06
72	chr8	8390000	8394999	chr8	8445000	8449999	1.1627	8.7038	0.0024583	0.017815
73	chr8	8390000	8394999	chr8	8475000	8479999	0.8144	9.7496	0.00029141	0.0036633
74	chr8	8390000	8394999	chr8	8515000	8519999	0.7406	9.5925	0.0020009	0.015041
75	chr8	8390000	8394999	chr8	8610000	8614999	-2.1985	8.1462	1.5452e-05	0.00032999
76	chr8	8395000	8399999	chr8	8405000	8409999	1.2507	8.9309	0.00047738	0.0044893
77	chr8	8400000	8404999	chr8	8440000	8444999	-1.3514	10.374	0.00073316	0.0077389
78	chr8	8400000	8404999	chr8	8480000	8484999	1.3848	9.1187	0.0074822	0.043046
79	chr8	8405000	8409999	chr8	8465000	8469999	1.7267	8.5024	0.00050804	0.005384
80	chr8	8405000	8409999	chr8	8480000	8484999	1.0369	9.2007	0.00029326	0.0036633
81	chr8	8405000	8409999	chr8	8600000	8604999	1.4496	8.5432	0.00044432	0.004912
82	chr8	8410000	8414999	chr8	8475000	8479999	1.4363	8.9648	0.0016453	0.013114
83	chr8	8410000	8414999	chr8	8575000	8579999	-1.1516	8.8026	0.00097504	0.0089242
84	chr8	8415000	8419999	chr8	8425000	8429999	1.8441	8.3275	0.00075377	0.006407
85	chr8	8425000	8429999	chr8	8480000	8484999	0.7142	9.6643	0.0024969	0.018002
86	chr8	8440000	8444999	chr8	8445000	8449999	-1.2027	10.0204	0.001447	0.010386
87	chr8	8440000	8444999	chr8	8495000	8499999	3.1966	8.0491	4.0322e-07	1.6163e-05
88	chr8	8445000	8449999	chr8	8480000	8484999	1.5345	10.4489	0.0012096	0.011686
89	chr8	8460000	8464999	chr8	8485000	8489999	-1.1723	11.1287	8.6441e-05	0.0016006
90	chr8	8460000	8464999	chr8	8505000	8509999	1.0852	10.3853	0.0071702	0.043479
91	chr8	8475000	8479999	chr8	8495000	8499999	0.7982	11.9258	0.0060373	0.042865
92	chr8	8475000	8479999	chr8	8575000	8579999	1.089	9.5224	0.00037198	0.0042283
93	chr8	8480000	8484999	chr8	8600000	8604999	-1.1379	9.3498	0.0030717	0.021326
94	chr8	8485000	8489999	chr8	8515000	8519999	1.0106	11.0424	4.3327e-05	0.00095248
95	chr8	8485000	8489999	chr8	8575000	8579999	0.7695	9.9543	0.0055422	0.033671
96	chr8	8505000	8509999	chr8	8600000	8604999	0.9234	9.4392	0.0011216	0.0098498
97	chr8	8510000	8514999	chr8	8515000	8519999	0.9234	10.1694	0.0035518	0.020827
98	chr8	8530000	8534999	chr8	8575000	8579999	0.6385	13.4812	0.0029353	0.022015
99	chr8	8565000	8569999	chr8	8575000	8579999	0.5642	11.4164	1.5787e-05	0.00024206
100	chr8	8575000	8579999	chr8	8630000	8634999	1.022	9.0669	0.00088001	0.0082692
101	chr8	8575000	8579999	chr8	8690000	8694999	1.8406	8.3765	2.6368e-05	0.00051264
102	chr8	8575000	8579999	chr8	8730000	8734999	1.002	9.3947	0.0023062	0.016799
103	chr8	8575000	8579999	chr8	8805000	8809999	1.3097	8.5478	0.0036976	0.024505
104	chr8	8575000	8579999	chr8	8835000	8839999	-1.3342	9.5966	9.9083e-06	0.00022709
105	chr8	8575000	8579999	chr8	8860000	8864999	-0.6758	9.8459	0.0018474	0.014307
106	chr8	8575000	8579999	chr8	8865000	8869999	-0.838	9.206	0.0044462	0.028436
107	chr8	8575000	8579999	chr8	8870000	8874999	-1.5161	8.4803	0.00079639	0.0076884
108	chr8	8575000	8579999	chr8	8950000	8954999	-1.66	8.1864	0.00034731	0.0040291
109	chr8	8575000	8579999	chr8	9025000	9029999	-1.7258	8.9894	2.2952e-07	1.0436e-05
110	chr8	8595000	8599999	chr8	8610000	8614999	-1.8398	8.7636	2.637e-06	4.9098e-05
111	chr8	8610000	8614999	chr8	8765000	8769999	1.1142	8.862	0.0010223	0.0091777
112	chr8	8610000	8614999	chr8	8805000	8809999	1.2184	8.2813	0.0046138	0.029032
113	chr8	8610000	8614999	chr8	8845000	8849999	-1.5662	8.7892	0.001435	0.011933
114	chr8	8610000	8614999	chr8	8850000	8854999	-1.3323	8.4173	0.00086534	0.0082135
115	chr8	8630000	8634999	chr8	8780000	8784999	1.012	8.6031	0.0049209	0.030691
116	chr8	8640000	8644999	chr8	8705000	8709999	1.1059	8.5272	0.0037031	0.024505
117	chr8	8645000	8649999	chr8	8780000	8784999	1.071	8.5642	0.0042877	0.027722
118	chr8	8660000	8664999	chr8	8705000	8709999	1.5362	11.4777	1.4401e-06	4.7546e-05
119	chr8	8660000	8664999	chr8	8780000	8784999	1.3846	9.3345	5.1867e-07	1.8745e-05
120	chr8	8700000	8704999	chr8	8730000	8734999	0.9766	10.927	0.0011165	0.012085
121	chr8	8700000	8704999	chr8	8780000	8784999	-1.4236	9.1558	2.3866e-06	7.1573e-05
122	chr8	8705000	8709999	chr8	8780000	8784999	1.1827	9.1992	0.001454	0.011988
123	chr8	8705000	8709999	chr8	8860000	8864999	1.4639	8.4833	0.00026563	0.0034829
124	chr8	8705000	8709999	chr8	8990000	8994999	-1.6565	8.2643	0.00030712	0.0036962
125	chr8	8710000	8714999	chr8	8730000	8734999	1.9475	9.646	0.00014689	0.0025551
126	chr8	8730000	8734999	chr8	8805000	8809999	-1.5653	9.0561	8.6312e-07	2.8966e-05
127	chr8	8780000	8784999	chr8	8805000	8809999	-0.863	11.0006	0.0015733	0.015258
128	chr8	8805000	8809999	chr8	8830000	8834999	-1.4019	11.0448	1.8533e-05	0.00053189
129	chr8	8860000	8864999	chr8	8990000	8994999	-1.3681	9.1811	0.0032306	0.022158
130	chr8	8865000	8869999	chr8	8990000	8994999	1.1753	9.2992	0.005772	0.034842
131	chr8	8880000	8884999	chr8	8990000	8994999	-0.9519	8.7903	0.0081162	0.045851
132	chr8	8900000	8904999	chr8	8975000	8979999	3.4535	7.8706	2.9534e-06	8.583e-05
133	chr8	8910000	8914999	chr8	9190000	9194999	2.1136	8.6839	0.00054288	0.0056892
134	chr8	8915000	8919999	chr8	8990000	8994999	2.1042	8.1187	0.0026686	0.019037
135	chr8	8925000	8929999	chr8	8965000	8969999	1.2709	10.6676	0.00038017	0.0045146
136	chr8	8925000	8929999	chr8	8990000	8994999	0.8326	10.3245	0.0016469	0.013114
137	chr8	8925000	8929999	chr8	9025000	9029999	0.8475	9.2861	0.0017237	0.013498
138	chr8	8930000	8934999	chr8	8975000	8979999	2.2741	10.1194	0.00044212	0.0050402
139	chr8	8935000	8939999	chr8	8970000	8974999	-1.4863	10.675	1.9691e-05	0.00041571
140	chr8	8950000	8954999	chr8	8990000	8994999	2.7343	10.3007	9.0001e-06	0.00022304
141	chr8	8950000	8954999	chr8	9025000	9029999	1.7472	8.1833	0.00040026	0.0044953
142	chr8	8960000	8964999	chr8	8975000	8979999	6.9818	8.6497	4.438e-19	2.8921e-17
143	chr8	8960000	8964999	chr8	9200000	9204999	-1.9941	8.2429	0.001193	0.010308
144	chr8	8965000	8969999	chr8	8975000	8979999	7.6346	9.1953	4.4703e-27	3.8842e-25
145	chr8	8970000	8974999	chr8	8975000	8979999	1.8401	9.6453	5.1662e-11	2.1263e-09
146	chr8	8970000	8974999	chr8	8990000	8994999	0.6179	11.4184	0.0041045	0.032274
147	chr8	8990000	8994999	chr8	9015000	9019999	-1.2272	9.942	0.0029582	0.025343
148	chr8	8990000	8994999	chr8	9215000	9219999	1.4791	8.1255	0.0012637	0.010763
149	chr8	9015000	9019999	chr8	9025000	9029999	-0.7102	9.9717	0.0016382	0.011234
150	chr8	9015000	9019999	chr8	9060000	9064999	1.3756	10.0165	0.0036667	0.025802
151	chr8	9025000	9029999	chr8	9070000	9074999	1.5657	11.0817	0.00025527	0.0034644
152	chr8	9050000	9054999	chr8	9070000	9074999	1.5334	10.3449	0.0060216	0.042865
153	chr8	9060000	9064999	chr8	9080000	9084999	1.1835	10.3359	0.00038088	0.0047528
154	chr8	9060000	9064999	chr8	9110000	9114999	-0.9487	11.1146	0.0031972	0.023364
155	chr8	9060000	9064999	chr8	9150000	9154999	-0.8452	8.9644	0.0088185	0.049129
156	chr8	9060000	9064999	chr8	9200000	9204999	1.5136	8.3618	0.00035686	0.0040893
157	chr8	9070000	9074999	chr8	9095000	9099999	-1.3028	10.1241	0.00044272	0.0052942
158	chr8	9070000	9074999	chr8	9130000	9134999	1.6778	8.1349	0.00073276	0.0071023
159	chr8	9070000	9074999	chr8	9185000	9189999	1.4626	8.8806	0.0015313	0.012404
160	chr8	9075000	9079999	chr8	9215000	9219999	2.4732	8.0249	1.211e-05	0.00027094
161	chr8	9095000	9099999	chr8	9100000	9104999	-0.744	10.2986	0.0002045	0.0023176
162	chr8	9100000	9104999	chr8	9185000	9189999	1.3589	9.1394	3.5015e-06	9.9703e-05
163	chr8	9100000	9104999	chr8	9200000	9204999	-1.4349	8.4499	0.0034594	0.02333
164	chr8	9105000	9109999	chr8	9110000	9114999	0.8295	10.3033	0.00062491	0.005617
165	chr8	9110000	9114999	chr8	9180000	9184999	2.3194	8.4185	9.0459e-08	4.6365e-06
166	chr8	9110000	9114999	chr8	9210000	9214999	1.2393	8.4819	0.0018753	0.014483
167	chr8	9115000	9119999	chr8	9200000	9204999	-1.2881	8.7059	0.00049478	0.0052833
168	chr8	9130000	9134999	chr8	9160000	9164999	2.0445	9.5358	0.0018479	0.017388
169	chr8	9140000	9144999	chr8	9145000	9149999	0.7944	9.5405	0.007076	0.0357
170	chr8	9140000	9144999	chr8	9150000	9154999	0.6159	10.4124	0.00096193	0.0075434
171	chr8	9145000	9149999	chr8	9150000	9154999	0.7338	9.7731	0.010321	0.048042
172	chr8	9145000	9149999	chr8	9160000	9164999	1.9879	8.4253	0.00010179	0.0013049
173	chr8	9150000	9154999	chr8	9165000	9169999	1.7636	8.7674	1.2559e-05	0.00020044
174	chr8	9150000	9154999	chr8	9180000	9184999	1.3173	9.9388	0.001595	0.015258
175	chr8	9150000	9154999	chr8	9210000	9214999	1.2636	8.4083	0.0022404	0.016423
176	chr8	9150000	9154999	chr8	9250000	9254999	-1.333	8.1505	0.0045449	0.028727
177	chr8	9165000	9169999	chr8	9200000	9204999	-2.001	10.2949	1.4698e-05	0.00033511
178	chr8	9180000	9184999	chr8	9195000	9199999	1.8202	8.3233	0.0016433	0.011234
179	chr8	9185000	9189999	chr8	9225000	9229999	-0.6722	11.5917	0.0046966	0.031485
180	chr8	9185000	9189999	chr8	9245000	9249999	0.9223	8.6525	0.0085829	0.048006
181	chr8	9185000	9189999	chr8	9250000	9254999	-1.2805	8.7626	0.00038017	0.004304
182	chr8	9185000	9189999	chr8	9325000	9329999	2.3141	8.0898	0.0011406	0.0099858
183	chr8	9185000	9189999	chr8	9405000	9409999	1.7819	8.3506	0.0061203	0.036724
184	chr8	9185000	9189999	chr8	9520000	9524999	-1.1608	8.3314	0.0084179	0.047271
185	chr8	9185000	9189999	chr8	9585000	9589999	-2.0763	8.2862	9.1192e-06	0.00021603
186	chr8	9185000	9189999	chr8	9690000	9694999	-1.1744	8.7403	0.00095523	0.0088
187	chr8	9185000	9189999	chr8	9730000	9734999	-1.3407	14.0848	0.0005552	0.0048734
188	chr8	9190000	9194999	chr8	9205000	9209999	1.4176	8.8187	7.6092e-05	0.0010085
189	chr8	9190000	9194999	chr8	9210000	9214999	0.9099	10.6881	0.0011598	0.012105
190	chr8	9195000	9199999	chr8	9215000	9219999	-1.0662	10.6422	0.00032876	0.0042888
191	chr8	9200000	9204999	chr8	9205000	9209999	-1.2363	8.9418	0.0002654	0.0028478
192	chr8	9200000	9204999	chr8	9215000	9219999	0.6088	10.4936	0.00069653	0.0060619
193	chr8	9200000	9204999	chr8	9365000	9369999	1.7145	8.1112	0.00040864	0.0045713
194	chr8	9200000	9204999	chr8	9430000	9434999	1.5134	8.2883	0.00041122	0.004582
195	chr8	9200000	9204999	chr8	9495000	9499999	1.2459	8.1474	0.0066234	0.038818
196	chr8	9200000	9204999	chr8	9585000	9589999	3.2533	8.6889	2.42e-12	3.5905e-10
197	chr8	9200000	9204999	chr8	9675000	9679999	1.892	8.0898	0.0002604	0.0034359
198	chr8	9200000	9204999	chr8	9685000	9689999	-3.5059	7.9559	6.7186e-08	3.6423e-06
199	chr8	9200000	9204999	chr8	9695000	9699999	-1.6927	8.2921	0.00012814	0.0019526
200	chr8	9205000	9209999	chr8	9215000	9219999	0.5986	10.4957	0.0029851	0.018509
201	chr8	9210000	9214999	chr8	9215000	9219999	0.5447	11.2006	0.00027115	0.0028478
202	chr8	9210000	9214999	chr8	9280000	9284999	-2.0284	7.9847	0.00050486	0.0053706
203	chr8	9215000	9219999	chr8	9590000	9594999	-1.4017	8.2832	0.0017749	0.013784
204	chr8	9215000	9219999	chr8	9595000	9599999	2.6693	7.8319	0.00030373	0.0036962
205	chr8	9215000	9219999	chr8	9820000	9824999	2.4684	13.5748	0.00010696	0.0014335
206	chr8	9225000	9229999	chr8	9260000	9264999	1.1143	10.9029	0.00042802	0.004979
207	chr8	9250000	9254999	chr8	9280000	9284999	-1.2786	10.2641	0.00031948	0.0042647
208	chr8	9260000	9264999	chr8	9275000	9279999	-0.8779	9.8386	0.0011925	0.0088815
209	chr8	9270000	9274999	chr8	9590000	9594999	-1.5178	8.1885	0.004185	0.027246
210	chr8	9270000	9274999	chr8	9690000	9694999	-1.7232	8.278	0.00019891	0.0028037
211	chr8	9275000	9279999	chr8	9285000	9289999	-1.4116	8.6843	0.0034528	0.020611
212	chr8	9275000	9279999	chr8	9300000	9304999	-0.6309	11.4154	0.0031777	0.02648
213	chr8	9275000	9279999	chr8	9460000	9464999	2.1614	7.9425	0.00011657	0.0018155
214	chr8	9275000	9279999	chr8	9685000	9689999	4.3139	8.1364	5.9483e-11	6.9868e-09
215	chr8	9280000	9284999	chr8	9285000	9289999	-1.0366	9.4356	0.00069767	0.0060619
216	chr8	9285000	9289999	chr8	9305000	9309999	-1.151	10.2708	0.00064319	0.0070998
217	chr8	9295000	9299999	chr8	9305000	9309999	-1.5123	8.746	6.7827e-05	0.00093054
218	chr8	9300000	9304999	chr8	9310000	9314999	-0.7563	9.9202	0.0099916	0.046787
219	chr8	9300000	9304999	chr8	9320000	9324999	-0.5543	11.6032	0.0048615	0.037415
220	chr8	9305000	9309999	chr8	9310000	9314999	1.1412	9.672	0.0002453	0.0027018
221	chr8	9310000	9314999	chr8	9315000	9319999	-1.2089	8.3375	0.0082235	0.039943
222	chr8	9320000	9324999	chr8	9325000	9329999	1.0077	9.6278	0.00011322	0.001428
223	chr8	9320000	9324999	chr8	9370000	9374999	-1.8046	9.9453	0.0011581	0.01145
224	chr8	9320000	9324999	chr8	9385000	9389999	4.4997	8.2971	1.1e-10	1.2404e-08
225	chr8	9325000	9329999	chr8	9340000	9344999	1.3018	8.6553	0.00090206	0.0071981
226	chr8	9325000	9329999	chr8	9345000	9349999	2.3336	10.3991	1.5462e-06	4.9306e-05
227	chr8	9340000	9344999	chr8	9350000	9354999	-0.7166	10.5323	0.0013525	0.0098844
228	chr8	9350000	9354999	chr8	9365000	9369999	-1.686	8.837	5.4723e-05	0.00077806
229	chr8	9350000	9354999	chr8	9425000	9429999	-1.8878	8.0382	0.0001828	0.0026157
230	chr8	9350000	9354999	chr8	9445000	9449999	-1.4088	8.0969	0.0036667	0.024378
231	chr8	9405000	9409999	chr8	9425000	9429999	-6.9904	10.0061	2.2207e-19	4.2489e-17
232	chr8	9420000	9424999	chr8	9425000	9429999	-4.9436	8.8617	6.1004e-18	3.6696e-16
233	chr8	9425000	9429999	chr8	9430000	9434999	-8.1398	9.6667	1.1039e-40	2.8775e-38
234	chr8	9425000	9429999	chr8	9435000	9439999	-7.8982	9.4504	1.7305e-35	3.3832e-33
235	chr8	9425000	9429999	chr8	9590000	9594999	-2.482	8.2356	3.6513e-07	1.5137e-05
236	chr8	9425000	9429999	chr8	9595000	9599999	-1.8611	8.1278	0.0071413	0.041634
237	chr8	9430000	9434999	chr8	9590000	9594999	-2.6041	8.338	0.0010792	0.0096251
238	chr8	9445000	9449999	chr8	9490000	9494999	-1.8152	10.0117	0.00028608	0.0036237
239	chr8	9445000	9449999	chr8	9535000	9539999	-1.3739	8.7524	0.0001668	0.0024363
240	chr8	9520000	9524999	chr8	9590000	9594999	-2.6975	8.3949	7.5345e-09	5.3099e-07
241	chr8	9535000	9539999	chr8	9590000	9594999	-1.8583	8.5046	0.004161	0.027153
242	chr8	9575000	9579999	chr8	9590000	9594999	-1.4359	9.9221	8.8278e-10	3.2873e-08
243	chr8	9580000	9584999	chr8	9590000	9594999	-1.6559	9.9298	1.4721e-09	5.0052e-08
244	chr8	9585000	9589999	chr8	9590000	9594999	-2.4205	11.0591	1.2172e-30	1.5864e-28
245	chr8	9585000	9589999	chr8	9595000	9599999	0.5198	10.4364	0.0056379	0.02979
246	chr8	9590000	9594999	chr8	9600000	9604999	-2.79	10.9203	7.7395e-44	6.0523e-41
247	chr8	9590000	9594999	chr8	9605000	9609999	-2.1308	8.5757	0.0002665	0.0028478
248	chr8	9590000	9594999	chr8	9610000	9614999	-2.1386	9.9189	4.556e-07	1.7434e-05
249	chr8	9590000	9594999	chr8	9625000	9629999	-1.8658	10.2861	2.1006e-05	0.00042762
250	chr8	9630000	9634999	chr8	9635000	9639999	1.9143	8.4991	1.41e-05	0.00022052
251	chr8	9690000	9694999	chr8	9805000	9809999	-1.9794	8.1367	6.6035e-05	0.0011416
252	chr8	9695000	9699999	chr8	9705000	9709999	-1.3138	8.9325	0.0060803	0.031489
253	chr8	9780000	9784999	chr8	9880000	9884999	0.9609	8.7914	0.0048887	0.030557
254	chr8	9795000	9799999	chr8	9880000	9884999	1.3625	7.9802	0.0051076	0.031715
255	chr8	9805000	9809999	chr8	9845000	9849999	-1.78	10.1176	0.0014202	0.013271
256	chr8	9805000	9809999	chr8	9865000	9869999	1.6317	8.7917	2.7613e-06	8.1937e-05
257	chr8	9805000	9809999	chr8	9900000	9904999	-1.8004	8.587	2.0261e-05	0.00041091
258	chr8	9810000	9814999	chr8	10010000	10014999	-1.8827	8.2895	0.00028387	0.0036409
259	chr8	9825000	9829999	chr8	9845000	9849999	-1.5289	10.0984	0.0006313	0.0070998
260	chr8	9830000	9834999	chr8	10265000	10269999	1.3355	8.0544	0.0079316	0.045084
261	chr8	9855000	9859999	chr8	9880000	9884999	-0.525	11.9699	0.0058104	0.042758
262	chr8	9855000	9859999	chr8	9890000	9894999	-1.5739	10.7742	3.0184e-05	0.00055499
263	chr8	9855000	9859999	chr8	9900000	9904999	-1.1115	10.8034	0.00089788	0.0093053
264	chr8	9860000	9864999	chr8	10010000	10014999	-1.3775	9.2363	6.0248e-05	0.0010615
265	chr8	9860000	9864999	chr8	10115000	10119999	-1.5279	8.2069	0.0010068	0.009068
266	chr8	9875000	9879999	chr8	9915000	9919999	1.2839	10.1532	0.0026099	0.020378
267	chr8	9880000	9884999	chr8	10020000	10024999	-1.5975	8.3559	0.00066591	0.0066332
268	chr8	9880000	9884999	chr8	10090000	10094999	-1.3961	8.6231	0.00055677	0.0057999
269	chr8	9880000	9884999	chr8	10120000	10124999	-1.3313	9.0544	3.504e-05	0.00064986
270	chr8	9880000	9884999	chr8	10145000	10149999	-1.8474	8.0863	0.008213	0.046305
271	chr8	9880000	9884999	chr8	10155000	10159999	-2.0538	9.0255	1.0186e-08	7.0033e-07
272	chr8	9880000	9884999	chr8	10250000	10254999	2.0218	8.0465	0.00024914	0.0033286
273	chr8	9880000	9884999	chr8	10260000	10264999	-1.143	8.4627	0.0044586	0.028436
274	chr8	9890000	9894999	chr8	10105000	10109999	2.7864	8.0117	0.00059901	0.0061628
275	chr8	9890000	9894999	chr8	10180000	10184999	-1.5589	8.0434	0.0014544	0.011988
276	chr8	9895000	9899999	chr8	10010000	10014999	1.185	8.9979	0.001469	0.012073
277	chr8	9895000	9899999	chr8	10110000	10114999	-1.9393	7.984	0.00029629	0.0036633
278	chr8	9895000	9899999	chr8	10120000	10124999	-2.0418	7.9575	0.00011657	0.0018155
279	chr8	9900000	9904999	chr8	10020000	10024999	1.5968	8.456	0.0011969	0.010308
280	chr8	9900000	9904999	chr8	10030000	10034999	-1.9646	8.3349	0.0033407	0.022747
281	chr8	9900000	9904999	chr8	10055000	10059999	1.6303	8.7714	4.2371e-06	0.00011485
282	chr8	9900000	9904999	chr8	10080000	10084999	-1.2984	8.8748	0.00013142	0.0019918
283	chr8	9900000	9904999	chr8	10085000	10089999	-1.7871	8.2972	0.00012814	0.0019526
284	chr8	9900000	9904999	chr8	10115000	10119999	-1.1566	8.6141	0.0015573	0.012543
285	chr8	9900000	9904999	chr8	10180000	10184999	-1.2192	8.272	0.0046138	0.029032
286	chr8	9915000	9919999	chr8	9995000	9999999	-1.059	8.7581	0.0028117	0.019915
287	chr8	9930000	9934999	chr8	9940000	9944999	1.683	8.2655	0.00040848	0.0040422
288	chr8	9950000	9954999	chr8	9975000	9979999	-1.3854	10.2951	0.00020514	0.0030192
289	chr8	9950000	9954999	chr8	10010000	10014999	-1.5177	9.0727	9.7507e-06	0.00022531
290	chr8	9970000	9974999	chr8	9975000	9979999	-0.7052	9.7081	0.0049099	0.026603
291	chr8	9975000	9979999	chr8	9980000	9984999	-2.8084	8.5364	7.5345e-09	2.1836e-07
292	chr8	9975000	9979999	chr8	9995000	9999999	0.8074	11.2281	0.00037727	0.0047528
293	chr8	9980000	9984999	chr8	9985000	9989999	0.9625	9.1442	0.0040533	0.02292
294	chr8	9985000	9989999	chr8	9995000	9999999	0.5336	10.7662	0.001002	0.0076821
295	chr8	9985000	9989999	chr8	10005000	10009999	1.3508	10.9426	2.1487e-05	0.00058732
296	chr8	9985000	9989999	chr8	10010000	10014999	-0.5553	11.7388	0.0040098	0.031967
297	chr8	9985000	9989999	chr8	10160000	10164999	1.4559	8.1159	0.0036667	0.024378
298	chr8	9990000	9994999	chr8	10005000	10009999	1.452	8.9494	0.0059902	0.031438
299	chr8	9990000	9994999	chr8	10010000	10014999	1.1625	10.688	5.5576e-05	0.0011393
300	chr8	9995000	9999999	chr8	10090000	10094999	-2.2543	8.0087	0.00048491	0.0052083
301	chr8	10005000	10009999	chr8	10055000	10059999	0.8332	11.0276	0.0042566	0.029232
302	chr8	10005000	10009999	chr8	10095000	10099999	-2.1551	7.9381	0.0021252	0.015868
303	chr8	10010000	10014999	chr8	10075000	10079999	-0.996	8.6747	0.0063325	0.037582
304	chr8	10010000	10014999	chr8	10095000	10099999	0.858	9.1625	0.003787	0.024943
305	chr8	10010000	10014999	chr8	10115000	10119999	1.5011	8.9004	7.0802e-05	0.001188
306	chr8	10010000	10014999	chr8	10155000	10159999	1.219	8.5417	0.0021402	0.015919
307	chr8	10010000	10014999	chr8	10165000	10169999	2.1365	8.2662	0.00045032	0.0049395
308	chr8	10010000	10014999	chr8	10205000	10209999	1.226	8.3608	0.0063894	0.03784
309	chr8	10025000	10029999	chr8	10035000	10039999	-4.1844	8.5194	3.3575e-09	1.0502e-07
310	chr8	10055000	10059999	chr8	10125000	10129999	1.1698	8.2607	0.0066167	0.038818
311	chr8	10065000	10069999	chr8	10075000	10079999	-0.8337	9.594	0.0026677	0.016961
312	chr8	10065000	10069999	chr8	10080000	10084999	-0.5281	11.041	0.00041353	0.0040422
313	chr8	10065000	10069999	chr8	10445000	10449999	-1.4193	8.0225	0.0064392	0.038055
314	chr8	10080000	10084999	chr8	10095000	10099999	-1.1766	10.4037	0.00045486	0.0043378
315	chr8	10080000	10084999	chr8	10145000	10149999	-1.972	8.3898	5.4159e-06	0.00013879
316	chr8	10105000	10109999	chr8	10115000	10119999	0.7199	10.2222	0.0073996	0.036623
317	chr8	10115000	10119999	chr8	10125000	10129999	0.8474	10.1892	0.0049328	0.026603
318	chr8	10115000	10119999	chr8	10160000	10164999	1.6765	10.2745	0.0011651	0.01145
319	chr8	10125000	10129999	chr8	10180000	10184999	-3.2259	8.2546	4.2503e-09	3.3282e-07
320	chr8	10125000	10129999	chr8	10185000	10189999	1.5509	8.3615	0.00035686	0.0040893
321	chr8	10140000	10144999	chr8	10155000	10159999	0.8488	10.4211	0.0014835	0.010547
322	chr8	10140000	10144999	chr8	10170000	10174999	1.6924	10.6078	3.2834e-08	1.7134e-06
323	chr8	10140000	10144999	chr8	10190000	10194999	2.6653	10.3835	0.00028152	0.0036237
324	chr8	10140000	10144999	chr8	10265000	10269999	-1.5243	8.1458	0.0016463	0.013114
325	chr8	10155000	10159999	chr8	10165000	10169999	1.6171	8.436	0.00019891	0.0022875
326	chr8	10155000	10159999	chr8	10205000	10209999	-2.0728	10.1411	0.0001468	0.002202
327	chr8	10165000	10169999	chr8	10180000	10184999	2.0054	8.2728	0.0038226	0.022143
328	chr8	10170000	10174999	chr8	10175000	10179999	0.7246	9.7525	0.0035688	0.020827
329	chr8	10170000	10174999	chr8	10185000	10189999	-1.7203	9.1397	2.2952e-07	4.8509e-06
330	chr8	10185000	10189999	chr8	10195000	10199999	1.6588	8.7367	0.006406	0.032742
331	chr8	10190000	10194999	chr8	10265000	10269999	-1.725	7.9148	0.0029172	0.020508
332	chr8	10195000	10199999	chr8	10210000	10214999	1.6769	8.0781	0.0060622	0.031489
333	chr8	10205000	10209999	chr8	10275000	10279999	1.6475	7.932	0.00544	0.033265
334	chr8	10215000	10219999	chr8	10235000	10239999	-1.5415	9.9927	0.00011774	0.002112
335	chr8	10235000	10239999	chr8	10260000	10264999	-1.3103	9.7888	0.0031947	0.02648
336	chr8	10250000	10254999	chr8	10260000	10264999	0.7812	10.3622	4.4416e-05	0.00065534
337	chr8	10260000	10264999	chr8	10275000	10279999	0.9401	9.241	0.0020056	0.013291
338	chr8	10260000	10264999	chr8	10340000	10344999	1.8883	8.0641	0.00027248	0.0035235
339	chr8	10265000	10269999	chr8	10330000	10334999	-3.7385	8.4254	1.2598e-08	8.2588e-07
340	chr8	10265000	10269999	chr8	10335000	10339999	-2.8685	8.1097	1.564e-07	7.3482e-06
341	chr8	10265000	10269999	chr8	10445000	10449999	0.8755	9.1228	0.0032405	0.022172
342	chr8	10270000	10274999	chr8	10275000	10279999	1.2023	8.6866	0.0015693	0.011056
343	chr8	10270000	10274999	chr8	10395000	10399999	-1.371	8.1675	0.0045449	0.028727
344	chr8	10340000	10344999	chr8	10405000	10409999	-2.3528	8.1218	0.00062549	0.0063178
345	chr8	10395000	10399999	chr8	10445000	10449999	2.6978	10.0531	2.2654e-05	0.00044528
346	chr8	10400000	10404999	chr8	10440000	10444999	1.6323	10.2202	0.00026973	0.0035755
347	chr8	10400000	10404999	chr8	10445000	10449999	-1.2133	10.8502	0.0020797	0.017693
348	chr8	10400000	10404999	chr8	10685000	10689999	2.1157	9.3869	4.7548e-08	2.6807e-06
349	chr8	10405000	10409999	chr8	10410000	10414999	0.8092	9.7349	0.00099375	0.0076821
350	chr8	10405000	10409999	chr8	10455000	10459999	-2.1519	10.2227	1.2299e-06	4.3814e-05
351	chr8	10435000	10439999	chr8	10685000	10689999	1.3198	8.6692	0.00087575	0.0082567
352	chr8	10440000	10444999	chr8	10455000	10459999	-1.046	9.867	1.0994e-05	0.00018292
353	chr8	10440000	10444999	chr8	10460000	10464999	2.1497	10.1054	3.7882e-08	1.812e-06
354	chr8	10440000	10444999	chr8	10505000	10509999	-2.7007	8.281	1.8491e-08	1.1584e-06
355	chr8	10440000	10444999	chr8	10625000	10629999	-1.6327	8.0339	0.0014544	0.011988
356	chr8	10440000	10444999	chr8	10670000	10674999	-1.4459	9.8547	2.1744e-08	1.3325e-06
357	chr8	10440000	10444999	chr8	10685000	10689999	0.755	9.8431	0.0073828	0.042618
358	chr8	10440000	10444999	chr8	10700000	10704999	1.8594	9.0108	1.1855e-08	7.9569e-07
359	chr8	10445000	10449999	chr8	10500000	10504999	-1.6626	8.0001	0.0010678	0.0095564
360	chr8	10445000	10449999	chr8	10505000	10509999	-1.0877	8.9727	0.00081549	0.0078122
361	chr8	10445000	10449999	chr8	10510000	10514999	-0.9464	9.0817	0.0073927	0.042618
362	chr8	10445000	10449999	chr8	10555000	10559999	1.6369	8.2435	0.00030712	0.0036962
363	chr8	10445000	10449999	chr8	10625000	10629999	1.0077	8.8421	0.0019415	0.014786
364	chr8	10445000	10449999	chr8	10670000	10674999	-2.1245	10.2645	1.9661e-24	1.8475e-21
365	chr8	10445000	10449999	chr8	10840000	10844999	1.1379	8.7648	0.00090601	0.0084852
366	chr8	10455000	10459999	chr8	10670000	10674999	-1.7593	9.0626	2.539e-08	1.4911e-06
367	chr8	10455000	10459999	chr8	10690000	10694999	1.0262	9.2798	0.00021774	0.0029797
368	chr8	10455000	10459999	chr8	10700000	10704999	1.5799	8.2724	0.00030712	0.0036962
369	chr8	10460000	10464999	chr8	10585000	10589999	-1.6682	8.0632	0.00094342	0.0087484
370	chr8	10460000	10464999	chr8	10655000	10659999	-2.2068	8.1829	5.5716e-06	0.0001415
371	chr8	10500000	10504999	chr8	10505000	10509999	-6.2367	8.1069	2.8228e-08	7.3581e-07
372	chr8	10505000	10509999	chr8	10510000	10514999	-1.4211	11.6558	3.7879e-27	3.7027e-25
373	chr8	10505000	10509999	chr8	10545000	10549999	-6.2753	9.8773	7.3386e-12	5.2288e-10
374	chr8	10505000	10509999	chr8	10570000	10574999	-1.4058	8.7189	6.5436e-05	0.0011416
375	chr8	10505000	10509999	chr8	10575000	10579999	-1.2989	8.6389	0.0034679	0.023332
376	chr8	10505000	10509999	chr8	10625000	10629999	-2.4049	8.2894	4.0708e-07	1.6163e-05
377	chr8	10505000	10509999	chr8	10650000	10654999	1.1162	9.6323	1.6747e-05	0.00035495
378	chr8	10505000	10509999	chr8	10665000	10669999	-2.3775	8.4893	8.6276e-07	2.8966e-05
379	chr8	10505000	10509999	chr8	10670000	10674999	-3.3783	9.0317	1.2353e-10	1.3394e-08
380	chr8	10505000	10509999	chr8	10735000	10739999	-1.6856	8.3639	0.00024246	0.0032548
381	chr8	10505000	10509999	chr8	10840000	10844999	1.2339	8.6124	0.0052337	0.032332
382	chr8	10510000	10514999	chr8	10520000	10524999	-0.8252	9.9204	0.00049636	0.0045665
383	chr8	10510000	10514999	chr8	10690000	10694999	-2.5708	8.3611	8.1416e-08	4.2502e-06
384	chr8	10515000	10519999	chr8	10520000	10524999	0.9364	9.422	0.0076036	0.037396
385	chr8	10520000	10524999	chr8	10545000	10549999	2.4628	9.5411	7.9066e-06	0.00023886
386	chr8	10520000	10524999	chr8	10670000	10674999	-1.0681	8.9917	0.00059212	0.0061142
387	chr8	10520000	10524999	chr8	10685000	10689999	-1.542	8.6144	0.0022194	0.01639
388	chr8	10545000	10549999	chr8	10630000	10634999	1.885	8.1136	0.00080276	0.0077235
389	chr8	10545000	10549999	chr8	10670000	10674999	-2.1299	8.1013	0.0012511	0.010687
390	chr8	10545000	10549999	chr8	10700000	10704999	1.9007	8.3483	1.41e-05	0.00030341
391	chr8	10560000	10564999	chr8	10565000	10569999	2.3688	9.5107	4.1561e-08	1.0484e-06
392	chr8	10565000	10569999	chr8	10570000	10574999	1.3823	9.7	4.5679e-08	1.0825e-06
393	chr8	10565000	10569999	chr8	10615000	10619999	1.4897	10.1891	0.0025002	0.020072
394	chr8	10565000	10569999	chr8	10625000	10629999	-2.8111	8.4742	7.5563e-08	4.0191e-06
395	chr8	10565000	10569999	chr8	10630000	10634999	2.1598	7.906	0.0001536	0.002267
396	chr8	10570000	10574999	chr8	10650000	10654999	-1.0258	10.1795	4.3854e-06	0.00011774
397	chr8	10570000	10574999	chr8	10665000	10669999	-1.2879	8.3706	0.0055186	0.0336
398	chr8	10570000	10574999	chr8	10670000	10674999	-2.1022	8.467	2.8029e-05	0.00053029
399	chr8	10575000	10579999	chr8	10735000	10739999	2.0434	8.0647	6.905e-05	0.0011797
400	chr8	10610000	10614999	chr8	10625000	10629999	1.2133	9.1822	9.4283e-05	0.0012288
401	chr8	10610000	10614999	chr8	10685000	10689999	2.5954	8.0066	1.3568e-05	0.00029694
402	chr8	10620000	10624999	chr8	10700000	10704999	1.5288	8.1001	0.0019191	0.014701
403	chr8	10625000	10629999	chr8	10670000	10674999	-2.3467	11.6328	7.7988e-19	1.4818e-16
404	chr8	10630000	10634999	chr8	10665000	10669999	0.6792	11.4742	0.0052126	0.033764
405	chr8	10630000	10634999	chr8	10670000	10674999	-2.3859	11.5547	5.788e-19	1.4818e-16
406	chr8	10635000	10639999	chr8	10670000	10674999	-2.855	10.1693	1.5015e-06	4.7546e-05
407	chr8	10650000	10654999	chr8	10670000	10674999	-0.695	13.0519	3.574e-09	2.5643e-07
408	chr8	10650000	10654999	chr8	10745000	10749999	-1.006	8.6547	0.0063325	0.037582
409	chr8	10650000	10654999	chr8	10785000	10789999	2.9986	8.0786	9.5802e-08	4.8226e-06
410	chr8	10650000	10654999	chr8	10840000	10844999	-1.1092	8.6941	0.0021277	0.015868
411	chr8	10650000	10654999	chr8	11055000	11059999	-1.3884	8.1504	0.0024655	0.017821
412	chr8	10650000	10654999	chr8	11105000	11109999	0.9943	8.5295	0.0083546	0.047009
413	chr8	10650000	10654999	chr8	11115000	11119999	2.0994	7.9909	7.0517e-05	0.001188
414	chr8	10650000	10654999	chr8	11170000	11174999	1.5347	7.9864	0.0033852	0.02294
415	chr8	10655000	10659999	chr8	10665000	10669999	-0.6895	10.6758	0.002427	0.015567
416	chr8	10665000	10669999	chr8	10670000	10674999	-1.0496	12.4231	4.9902e-22	3.5476e-20
417	chr8	10665000	10669999	chr8	10870000	10874999	-2.5843	8.1806	1.6227e-06	5.0268e-05
418	chr8	10670000	10674999	chr8	10675000	10679999	-1.1005	10.6505	4.2336e-05	0.00063667
419	chr8	10670000	10674999	chr8	10685000	10689999	-0.5131	10.8917	0.00096463	0.0075434
420	chr8	10670000	10674999	chr8	10700000	10704999	-1.822	10.8926	1.2551e-08	8.0047e-07
421	chr8	10670000	10674999	chr8	10705000	10709999	-1.6898	10.2737	7.3732e-05	0.0012008
422	chr8	10670000	10674999	chr8	10725000	10729999	-1.622	8.4611	0.00022761	0.00307
423	chr8	10670000	10674999	chr8	10745000	10749999	-6.1285	7.8731	1.4074e-06	4.4419e-05
424	chr8	10685000	10689999	chr8	10775000	10779999	2.222	8.2847	6.6061e-05	0.0011416
425	chr8	10690000	10694999	chr8	10735000	10739999	1.3905	10.7316	0.0065256	0.039995
426	chr8	10690000	10694999	chr8	11160000	11164999	-1.9377	8.0557	0.00011264	0.0017839
427	chr8	10700000	10704999	chr8	10725000	10729999	-0.7692	10.9923	0.0023332	0.020951
428	chr8	10700000	10704999	chr8	10735000	10739999	-0.8879	11.6592	0.0059658	0.036962
429	chr8	10700000	10704999	chr8	10760000	10764999	1.252	9.646	2.3504e-07	1.0517e-05
430	chr8	10700000	10704999	chr8	10785000	10789999	3.4497	8.0534	3.1872e-08	1.8336e-06
431	chr8	10700000	10704999	chr8	10820000	10824999	1.6377	8.2058	0.00022315	0.0030244
432	chr8	10700000	10704999	chr8	11155000	11159999	1.5422	8.0201	0.0022268	0.01639
433	chr8	10705000	10709999	chr8	11100000	11104999	2.2353	8.1051	9.0082e-06	0.0002154
434	chr8	10705000	10709999	chr8	11160000	11164999	-1.782	8.1021	0.00017079	0.0024818
435	chr8	10720000	10724999	chr8	10735000	10739999	0.7274	9.7665	0.0027738	0.017493
436	chr8	10735000	10739999	chr8	10960000	10964999	3.1504	7.9873	2.3606e-06	7.1555e-05
437	chr8	10745000	10749999	chr8	10750000	10754999	-1.5379	8.9061	0.0022673	0.0149
438	chr8	10745000	10749999	chr8	10760000	10764999	-0.7631	9.5394	0.0095349	0.044918
439	chr8	10745000	10749999	chr8	10840000	10844999	-2.5661	8.8321	2.4455e-11	2.9973e-09
440	chr8	10745000	10749999	chr8	10865000	10869999	2.4258	8.0129	8.4038e-06	0.00020423
441	chr8	10760000	10764999	chr8	10840000	10844999	-0.6346	10.3618	0.00048591	0.0052083
442	chr8	10775000	10779999	chr8	10845000	10849999	-2.6502	8.3479	2.314e-08	1.3879e-06
443	chr8	10775000	10779999	chr8	10850000	10854999	-1.8104	8.7513	9.0102e-07	2.9882e-05
444	chr8	10775000	10779999	chr8	11105000	11109999	-1.2236	8.9418	0.00018926	0.002681
445	chr8	10775000	10779999	chr8	11155000	11159999	-2.3735	8.0253	8.4038e-06	0.00020423
446	chr8	10785000	10789999	chr8	10860000	10864999	-3.5765	8.1273	1.6323e-09	1.3944e-07
447	chr8	10795000	10799999	chr8	10800000	10804999	-0.8282	10.3557	0.0048942	0.026603
448	chr8	10795000	10799999	chr8	10820000	10824999	-0.918	10.5453	0.002409	0.020951
449	chr8	10795000	10799999	chr8	10845000	10849999	-3.085	10.2303	5.4505e-08	2.589e-06
450	chr8	10795000	10799999	chr8	11160000	11164999	-2.5838	8.5925	6.9106e-10	6.2842e-08
451	chr8	10805000	10809999	chr8	10820000	10824999	-1.2966	8.973	0.0040741	0.02292
452	chr8	10815000	10819999	chr8	11055000	11059999	-1.4344	8.2479	0.0014072	0.011736
453	chr8	10820000	10824999	chr8	10845000	10849999	-1.9476	9.6582	4.0752e-05	0.00093566
454	chr8	10825000	10829999	chr8	10840000	10844999	0.9	9.5315	0.0091093	0.043194
455	chr8	10825000	10829999	chr8	10845000	10849999	1.4268	9.7811	0.0011993	0.012293
456	chr8	10830000	10834999	chr8	10840000	10844999	0.5686	10.8113	0.00044787	0.0043239
457	chr8	10830000	10834999	chr8	10870000	10874999	-1.0973	10.5113	0.0075072	0.045043
458	chr8	10840000	10844999	chr8	10905000	10909999	1.6135	8.1401	0.0030425	0.021177
459	chr8	10840000	10844999	chr8	11005000	11009999	2.3842	8.2171	1.2588e-05	0.00027942
460	chr8	10840000	10844999	chr8	11020000	11024999	-1.673	8.0753	0.0011909	0.010308
461	chr8	10840000	10844999	chr8	11115000	11119999	-1.6359	8.9684	5.4235e-07	1.9353e-05
462	chr8	10840000	10844999	chr8	11195000	11199999	3.2968	7.7997	3.9379e-05	0.00072556
463	chr8	10840000	10844999	chr8	11215000	11219999	-3.5546	8.0166	0.00060367	0.006188
464	chr8	10845000	10849999	chr8	10860000	10864999	-1.9696	8.849	2.5835e-07	5.3165e-06
465	chr8	10850000	10854999	chr8	10970000	10974999	-2.5598	7.8486	0.00081753	0.0078122
466	chr8	10865000	10869999	chr8	10915000	10919999	-1.5703	10.3957	0.00037171	0.004508
467	chr8	10865000	10869999	chr8	10920000	10924999	-0.8393	9.3451	0.0022437	0.016423
468	chr8	10865000	10869999	chr8	10960000	10964999	-2.3043	8.3638	4.3722e-07	1.6957e-05
469	chr8	10865000	10869999	chr8	10980000	10984999	-1.8712	8.0281	0.0018991	0.014628
470	chr8	10865000	10869999	chr8	11060000	11064999	-1.3705	8.6403	0.002163	0.016046
471	chr8	10865000	10869999	chr8	11100000	11104999	0.7592	9.4	0.0036607	0.024378
472	chr8	10870000	10874999	chr8	10920000	10924999	-0.9178	11.5798	0.0026	0.020378
473	chr8	10870000	10874999	chr8	10935000	10939999	-1.9688	8.5866	1.1205e-06	3.6307e-05
474	chr8	10870000	10874999	chr8	11055000	11059999	-0.9826	9.3713	0.00047872	0.0051706
475	chr8	10870000	10874999	chr8	11135000	11139999	-1.3998	8.3946	0.00068839	0.006809
476	chr8	10870000	10874999	chr8	11160000	11164999	1.262	9.0343	0.00062752	0.0063178
477	chr8	10870000	10874999	chr8	11170000	11174999	1.9916	7.9914	7.0517e-05	0.001188
478	chr8	10880000	10884999	chr8	11055000	11059999	1.3064	8.7321	0.001974	0.014919
479	chr8	10895000	10899999	chr8	11070000	11074999	0.9441	8.6497	0.0085829	0.048006
480	chr8	10900000	10904999	chr8	10905000	10909999	1.7542	8.5849	0.00048222	0.0044893
481	chr8	10900000	10904999	chr8	10940000	10944999	-1.9229	10.2352	0.0052938	0.033904
482	chr8	10905000	10909999	chr8	10915000	10919999	-1.1126	8.8142	0.0061676	0.031731
483	chr8	10905000	10909999	chr8	11110000	11114999	-2.8291	7.9771	1.0339e-05	0.00023506
484	chr8	10905000	10909999	chr8	11160000	11164999	-1.5839	8.1943	0.0071482	0.041634
485	chr8	10910000	10914999	chr8	10935000	10939999	-1.9816	9.7588	0.00019193	0.0028992
486	chr8	10910000	10914999	chr8	11125000	11129999	1.9228	8.0134	0.0001828	0.0026157
487	chr8	10915000	10919999	chr8	10940000	10944999	1.8806	9.7926	3.6083e-05	0.00086298
488	chr8	10920000	10924999	chr8	10955000	10959999	1.0768	11.5591	7.3777e-06	0.00019348
489	chr8	10920000	10924999	chr8	11070000	11074999	-0.9888	9.6309	0.00098632	0.0089403
490	chr8	10920000	10924999	chr8	11110000	11114999	1.2929	9.0808	2.2624e-05	0.00045264
491	chr8	10920000	10924999	chr8	11135000	11139999	-0.9121	9.1067	0.0029469	0.020665
492	chr8	10920000	10924999	chr8	11230000	11234999	2.8492	7.9185	2.264e-05	0.00045264
493	chr8	10920000	10924999	chr8	11780000	11784999	-1.9017	13.6875	0.00068861	0.00544
494	chr8	10930000	10934999	chr8	11055000	11059999	-1.0401	8.6725	0.0080665	0.045661
495	chr8	10935000	10939999	chr8	11115000	11119999	-2.4579	8.831	1.3597e-10	1.4197e-08
496	chr8	10935000	10939999	chr8	11160000	11164999	-1.4188	8.5621	0.0002887	0.0036495
497	chr8	10940000	10944999	chr8	10960000	10964999	0.6077	12.0319	0.0015668	0.015258
498	chr8	10940000	10944999	chr8	11005000	11009999	1.9857	8.2537	2.3991e-05	0.00047627
499	chr8	10940000	10944999	chr8	11070000	11074999	-1.9273	9.0495	8.3171e-06	0.00020423
500	chr8	10940000	10944999	chr8	11100000	11104999	1.0366	9.3983	9.3225e-05	0.0015104
501	chr8	10940000	10944999	chr8	11110000	11114999	1.6783	8.4745	2.7372e-05	0.0005285
502	chr8	10950000	10954999	chr8	11100000	11104999	-1.8197	8.6098	4.1521e-06	0.00011364
503	chr8	10950000	10954999	chr8	11105000	11109999	-1.0711	8.666	0.0029551	0.020671
504	chr8	10955000	10959999	chr8	10965000	10969999	0.9295	9.6616	0.00087542	0.0070575
505	chr8	10955000	10959999	chr8	11105000	11109999	0.7966	9.7285	0.0055787	0.03382
506	chr8	10955000	10959999	chr8	11160000	11164999	1.2578	9.3468	1.0672e-05	0.00024067
507	chr8	10960000	10964999	chr8	10975000	10979999	-1.1249	9.1269	0.00036857	0.0037431
508	chr8	10960000	10964999	chr8	11040000	11044999	-1.051	8.8176	0.0016975	0.013352
509	chr8	10960000	10964999	chr8	11045000	11049999	0.9606	8.7773	0.0043532	0.028017
510	chr8	10960000	10964999	chr8	11055000	11059999	-0.621	10.6833	0.00011534	0.0018155
511	chr8	10960000	10964999	chr8	11070000	11074999	-0.875	9.4476	0.0086841	0.048476
512	chr8	10960000	10964999	chr8	11155000	11159999	2.2439	8.2623	0.0012131	0.010394
513	chr8	10960000	10964999	chr8	11250000	11254999	3.1672	7.9166	6.2109e-07	2.1886e-05
514	chr8	10965000	10969999	chr8	10980000	10984999	1.4578	8.7605	0.0032956	0.019824
515	chr8	10965000	10969999	chr8	11045000	11049999	1.4466	8.2568	0.0009395	0.0087408
516	chr8	10965000	10969999	chr8	11055000	11059999	0.7345	9.5928	0.0044957	0.028543
517	chr8	10970000	10974999	chr8	10980000	10984999	0.7633	9.9352	0.00061333	0.005577
518	chr8	10970000	10974999	chr8	11035000	11039999	-2.1587	8.9873	2.9426e-07	1.2762e-05
519	chr8	10970000	10974999	chr8	11055000	11059999	-0.769	10.8826	0.0023463	0.017047
520	chr8	10970000	10974999	chr8	11135000	11139999	1.7199	8.934	3.9365e-07	1.6083e-05
521	chr8	10970000	10974999	chr8	11165000	11169999	2.0657	8.5485	2.8146e-07	1.2397e-05
522	chr8	10975000	10979999	chr8	11055000	11059999	-1.4851	8.1934	0.001092	0.0096636
523	chr8	10980000	10984999	chr8	11070000	11074999	-1.9725	8.5943	4.5933e-07	1.7038e-05
524	chr8	10990000	10994999	chr8	11100000	11104999	1.0346	9.4302	8.8606e-05	0.0014438
525	chr8	10990000	10994999	chr8	11115000	11119999	-1.4056	8.2449	0.0014072	0.011736
526	chr8	10995000	10999999	chr8	11040000	11044999	2.0758	10.5443	1.0411e-07	4.5648e-06
527	chr8	10995000	10999999	chr8	11055000	11059999	0.8969	9.6261	0.00020136	0.002824
528	chr8	10995000	10999999	chr8	11100000	11104999	-1.7963	8.371	0.0038773	0.025419
529	chr8	10995000	10999999	chr8	11105000	11109999	1.4894	8.3163	0.002596	0.018621
530	chr8	10995000	10999999	chr8	11160000	11164999	1.2454	8.5474	0.0026236	0.018772
531	chr8	11015000	11019999	chr8	11100000	11104999	1.1141	8.9802	0.00036857	0.0042065
532	chr8	11020000	11024999	chr8	11055000	11059999	1.3576	11.59	2.6227e-08	1.359e-06
533	chr8	11020000	11024999	chr8	11105000	11109999	2.1361	8.7579	0.0053562	0.03287
534	chr8	11025000	11029999	chr8	11075000	11079999	-1.8799	10.2322	0.00023048	0.0032042
535	chr8	11025000	11029999	chr8	11160000	11164999	1.1843	8.3289	0.0055012	0.033567
536	chr8	11030000	11034999	chr8	11035000	11039999	1.7216	8.8197	3.788e-06	6.8888e-05
537	chr8	11035000	11039999	chr8	11045000	11049999	-0.6273	9.954	0.0070695	0.0357
538	chr8	11035000	11039999	chr8	11070000	11074999	-1.5844	11.1504	8.6271e-05	0.001366
539	chr8	11035000	11039999	chr8	11075000	11079999	-1.2898	10.254	0.0026759	0.020612
540	chr8	11035000	11039999	chr8	11100000	11104999	1.1223	8.4702	0.0044586	0.028436
541	chr8	11040000	11044999	chr8	11050000	11054999	0.8874	9.6228	0.0035557	0.020827
542	chr8	11040000	11044999	chr8	11105000	11109999	1.3034	8.6456	0.0022488	0.016423
543	chr8	11040000	11044999	chr8	11125000	11129999	1.9535	7.9147	0.001669	0.013216
544	chr8	11045000	11049999	chr8	11070000	11074999	-2.0541	10.6481	7.7395e-10	6.3464e-08
545	chr8	11045000	11049999	chr8	11105000	11109999	1.1573	9.2815	2.7945e-05	0.00053029
546	chr8	11045000	11049999	chr8	11130000	11134999	-1.7505	8.2966	0.00012814	0.0019526
547	chr8	11050000	11054999	chr8	11105000	11109999	1.0884	8.834	0.001946	0.014786
548	chr8	11050000	11054999	chr8	11125000	11129999	1.5374	7.9898	0.0033852	0.02294
549	chr8	11055000	11059999	chr8	11110000	11114999	1.0174	9.8378	2.7561e-05	0.00052853
550	chr8	11055000	11059999	chr8	11120000	11124999	0.8599	9.0374	0.0061228	0.036724
551	chr8	11055000	11059999	chr8	11125000	11129999	-0.7305	10.0425	0.0030298	0.021141
552	chr8	11055000	11059999	chr8	11155000	11159999	0.7301	10.0688	0.00029627	0.0036633
553	chr8	11055000	11059999	chr8	11195000	11199999	1.6838	8.3419	0.00034942	0.0040369
554	chr8	11055000	11059999	chr8	11230000	11234999	-1.3785	8.8209	0.00095106	0.0087903
555	chr8	11055000	11059999	chr8	11300000	11304999	1.832	8.1823	0.00098397	0.0089403
556	chr8	11055000	11059999	chr8	11605000	11609999	-1.807	13.6707	0.0039671	0.028491
557	chr8	11060000	11064999	chr8	11110000	11114999	-2.0834	10.3414	0.0059075	0.036962
558	chr8	11060000	11064999	chr8	11135000	11139999	1.5299	8.6959	0.0011973	0.010308
559	chr8	11060000	11064999	chr8	11155000	11159999	-1.0367	9.0561	0.00056649	0.005871
560	chr8	11060000	11064999	chr8	11160000	11164999	1.2478	9.2028	0.00034146	0.0039941
561	chr8	11065000	11069999	chr8	11070000	11074999	-0.6727	10.418	0.00037437	0.0037533
562	chr8	11065000	11069999	chr8	11100000	11104999	-2.04	10.5587	0.00061605	0.0068852
563	chr8	11070000	11074999	chr8	11080000	11084999	1.1289	10.1872	8.5689e-08	1.9708e-06
564	chr8	11070000	11074999	chr8	11095000	11099999	-0.6492	11.0981	0.0072883	0.048645
565	chr8	11070000	11074999	chr8	11100000	11104999	0.5442	12.3621	0.00026052	0.0037385
566	chr8	11070000	11074999	chr8	11105000	11109999	-0.508	12.4931	0.0050094	0.03282
567	chr8	11070000	11074999	chr8	11135000	11139999	0.7875	9.1671	0.0089356	0.049585
568	chr8	11070000	11074999	chr8	11160000	11164999	-0.8659	9.6801	0.00026713	0.0034863
569	chr8	11075000	11079999	chr8	11105000	11109999	0.7035	12.0226	0.0012462	0.01255
570	chr8	11075000	11079999	chr8	11130000	11134999	-1.4921	8.3647	0.003079	0.021326
571	chr8	11075000	11079999	chr8	11160000	11164999	0.9384	9.6375	0.0025823	0.01857
572	chr8	11075000	11079999	chr8	11175000	11179999	-1.8078	8.1205	0.00098379	0.0089403
573	chr8	11075000	11079999	chr8	11210000	11214999	2.3787	8.3378	0.0079325	0.045084
574	chr8	11080000	11084999	chr8	11095000	11099999	-1.0675	9.0606	0.001959	0.013094
575	chr8	11085000	11089999	chr8	11165000	11169999	1.956	8.5841	4.5114e-07	1.6957e-05
576	chr8	11095000	11099999	chr8	11115000	11119999	0.8837	11.369	0.0001866	0.0028948
577	chr8	11095000	11099999	chr8	11135000	11139999	1.2729	11.3434	0.00071777	0.0077389
578	chr8	11095000	11099999	chr8	11165000	11169999	-1.6554	8.5243	0.0012847	0.010908
579	chr8	11100000	11104999	chr8	11160000	11164999	1.0964	10.8758	5.8834e-13	1.1057e-10
580	chr8	11100000	11104999	chr8	11185000	11189999	1.0667	8.516	0.0053638	0.03287
581	chr8	11100000	11104999	chr8	11200000	11204999	2.239	8.689	3.1309e-07	1.3373e-05
582	chr8	11100000	11104999	chr8	11220000	11224999	3.2873	8.156	5.1443e-09	3.8163e-07
583	chr8	11100000	11104999	chr8	11250000	11254999	-3.47	8.1414	1.6323e-09	1.3944e-07
584	chr8	11100000	11104999	chr8	11265000	11269999	1.396	9.2043	1.4181e-06	4.4419e-05
585	chr8	11105000	11109999	chr8	11155000	11159999	0.6108	12.6865	6.8081e-05	0.0011689
586	chr8	11105000	11109999	chr8	11180000	11184999	0.8655	9.3442	0.0026743	0.019037
587	chr8	11105000	11109999	chr8	11220000	11224999	1.2233	8.6072	0.0073775	0.042618
588	chr8	11105000	11109999	chr8	11235000	11239999	-2.1435	8.3001	2.052e-06	6.2875e-05
589	chr8	11105000	11109999	chr8	11245000	11249999	-2.7322	8.2474	5.7749e-08	3.192e-06
590	chr8	11105000	11109999	chr8	11255000	11259999	-1.8833	8.9484	4.4341e-07	1.6957e-05
591	chr8	11105000	11109999	chr8	11315000	11319999	1.8881	8.6258	0.00010673	0.0017094
592	chr8	11105000	11109999	chr8	11520000	11524999	-2.1282	8.0465	2.5431e-05	0.00049785
593	chr8	11110000	11114999	chr8	11120000	11124999	1.1217	10.3469	0.00072891	0.0062638
594	chr8	11110000	11114999	chr8	11135000	11139999	-1.132	11.2918	5.3393e-07	1.8482e-05
595	chr8	11110000	11114999	chr8	11155000	11159999	0.9636	11.2718	0.0003506	0.0043444
596	chr8	11110000	11114999	chr8	11160000	11164999	1.0181	11.9845	6.2319e-07	2.3681e-05
597	chr8	11115000	11119999	chr8	11210000	11214999	-1.2313	8.6752	0.00053792	0.0056582
598	chr8	11115000	11119999	chr8	11215000	11219999	-1.5143	8.8179	1.7093e-05	0.0003596
599	chr8	11115000	11119999	chr8	11255000	11259999	1.1895	8.2902	0.0078067	0.044639
600	chr8	11115000	11119999	chr8	11265000	11269999	-2.7033	8.3826	7.5345e-09	5.3099e-07
601	chr8	11120000	11124999	chr8	11130000	11134999	0.6339	10.1328	0.0024286	0.015567
602	chr8	11125000	11129999	chr8	11140000	11144999	1.0402	9.3463	0.00027439	0.0028478
603	chr8	11125000	11129999	chr8	11160000	11164999	-0.6218	12.7174	5.2639e-05	0.00093763
604	chr8	11125000	11129999	chr8	11210000	11214999	-2.1043	8.7732	0.00072184	0.007041
605	chr8	11125000	11129999	chr8	11290000	11294999	2.8185	8.4227	0.0013861	0.011629
606	chr8	11125000	11129999	chr8	11305000	11309999	3.1785	8.2794	1.0661e-07	5.1814e-06
607	chr8	11135000	11139999	chr8	11170000	11174999	-0.8687	11.5476	0.00022179	0.0031605
608	chr8	11135000	11139999	chr8	11215000	11219999	-1.4163	8.2873	0.0016971	0.013352
609	chr8	11135000	11139999	chr8	11265000	11269999	2.0385	8.172	0.0032874	0.022438
610	chr8	11135000	11139999	chr8	11315000	11319999	1.5329	8.3317	0.00033314	0.003913
611	chr8	11140000	11144999	chr8	11170000	11174999	-1.5749	9.7108	0.0035339	0.02857
612	chr8	11140000	11144999	chr8	11305000	11309999	-1.7839	8.5389	0.00087037	0.0082335
613	chr8	11150000	11154999	chr8	11155000	11159999	0.7455	10.9138	1.8977e-06	3.71e-05
614	chr8	11150000	11154999	chr8	11160000	11164999	0.9547	10.8668	2.8052e-09	9.1402e-08
615	chr8	11155000	11159999	chr8	11215000	11219999	-1.2795	9.3446	0.00020332	0.0028374
616	chr8	11155000	11159999	chr8	11245000	11249999	-3.4277	8.3134	1.7438e-05	0.00036267
617	chr8	11155000	11159999	chr8	11260000	11264999	1.0995	8.953	0.00071011	0.0069749
618	chr8	11155000	11159999	chr8	11330000	11334999	-1.7423	8.3287	8.2129e-05	0.0013539
619	chr8	11155000	11159999	chr8	11345000	11349999	1.6729	8.2466	0.00045823	0.0049875
620	chr8	11155000	11159999	chr8	11385000	11389999	-1.4785	8.5478	0.001762	0.013759
621	chr8	11160000	11164999	chr8	11195000	11199999	0.6408	12.1986	0.0022785	0.019099
622	chr8	11160000	11164999	chr8	11220000	11224999	1.0325	9.1748	0.00032876	0.003894
623	chr8	11160000	11164999	chr8	11240000	11244999	1.5127	8.9123	2.9135e-06	8.5553e-05
624	chr8	11160000	11164999	chr8	11245000	11249999	-6.8013	8.3756	6.1772e-17	1.9348e-14
625	chr8	11160000	11164999	chr8	11590000	11594999	-1.4728	8.7692	0.00031444	0.0037559
626	chr8	11160000	11164999	chr8	11635000	11639999	2.6496	8.1919	1.7497e-05	0.00036267
627	chr8	11160000	11164999	chr8	11730000	11734999	3.0714	13.5083	3.8247e-06	0.00010576
628	chr8	11165000	11169999	chr8	11205000	11209999	-1.0093	10.6582	0.0043532	0.029539
629	chr8	11165000	11169999	chr8	11220000	11224999	-1.4165	8.4551	0.00039593	0.0044645
630	chr8	11165000	11169999	chr8	11250000	11254999	1.6047	8.8632	3.3135e-06	9.5314e-05
631	chr8	11165000	11169999	chr8	11255000	11259999	1.1983	8.5367	0.0073395	0.042572
632	chr8	11165000	11169999	chr8	11265000	11269999	1.0245	9.2502	0.00026083	0.0034359
633	chr8	11165000	11169999	chr8	11315000	11319999	1.3193	8.9377	0.00084133	0.0080125
634	chr8	11170000	11174999	chr8	11195000	11199999	-0.6794	11.0595	0.0065277	0.045315
635	chr8	11170000	11174999	chr8	11330000	11334999	1.7962	8.1439	0.0019905	0.015003
636	chr8	11170000	11174999	chr8	11395000	11399999	-1.5987	8.2428	0.00047154	0.0051125
637	chr8	11175000	11179999	chr8	11225000	11229999	1.4135	9.9721	0.0028943	0.021996
638	chr8	11180000	11184999	chr8	11215000	11219999	-0.9716	11.5222	6.9723e-05	0.0011689
639	chr8	11180000	11184999	chr8	11225000	11229999	1.1832	11.6127	4.6329e-07	1.8862e-05
640	chr8	11180000	11184999	chr8	11230000	11234999	1.0473	11.4836	2.6711e-05	0.00050751
641	chr8	11190000	11194999	chr8	11780000	11784999	2.2662	13.5441	0.00010888	0.0014335
642	chr8	11195000	11199999	chr8	11205000	11209999	1.4523	8.4684	0.00080538	0.0067722
643	chr8	11195000	11199999	chr8	11215000	11219999	-0.9621	11.2797	4.4803e-05	0.00095248
644	chr8	11195000	11199999	chr8	11230000	11234999	0.966	10.8598	0.0023276	0.019228
645	chr8	11200000	11204999	chr8	11205000	11209999	1.3859	9.0533	0.007173	0.035957
646	chr8	11205000	11209999	chr8	11215000	11219999	-1.2007	10.0663	4.3295e-08	1.058e-06
647	chr8	11210000	11214999	chr8	11235000	11239999	-1.0881	10.5629	0.00029847	0.0041786
648	chr8	11210000	11214999	chr8	11245000	11249999	-5.4117	9.9429	1.8364e-12	1.7446e-10
649	chr8	11210000	11214999	chr8	11265000	11269999	2.2137	8.3976	3.9448e-06	0.00011047
650	chr8	11215000	11219999	chr8	11230000	11234999	-0.5006	10.7145	0.0084439	0.04051
651	chr8	11215000	11219999	chr8	11240000	11244999	-1.5838	10.3063	6.0391e-05	0.0011953
652	chr8	11215000	11219999	chr8	11245000	11249999	-6.9497	9.9732	2.13e-17	3.0565e-15
653	chr8	11220000	11224999	chr8	11250000	11254999	1.8624	9.6459	0.00015705	0.0026515
654	chr8	11225000	11229999	chr8	11245000	11249999	-4.153	10.8838	1.9074e-29	1.0948e-26
655	chr8	11225000	11229999	chr8	11290000	11294999	1.2906	8.7159	0.0014963	0.012255
656	chr8	11225000	11229999	chr8	11465000	11469999	-1.7962	8.4423	1.9294e-05	0.00039413
657	chr8	11225000	11229999	chr8	11815000	11819999	-2.2669	13.6003	0.00016538	0.0018664
658	chr8	11230000	11234999	chr8	11245000	11249999	-4.6945	9.9281	1.0113e-32	1.5817e-30
659	chr8	11230000	11234999	chr8	11250000	11254999	0.5943	11.835	0.0011369	0.012085
660	chr8	11230000	11234999	chr8	11265000	11269999	-1.666	10.5483	1.2631e-05	0.00029999
661	chr8	11230000	11234999	chr8	11285000	11289999	-1.3373	8.2158	0.0020943	0.015701
662	chr8	11230000	11234999	chr8	11315000	11319999	1.039	8.9536	0.0017004	0.013352
663	chr8	11230000	11234999	chr8	11395000	11399999	-1.3444	8.3716	0.0038195	0.025099
664	chr8	11230000	11234999	chr8	11475000	11479999	1.7494	8.0329	0.00071576	0.007006
665	chr8	11230000	11234999	chr8	11520000	11524999	-1.6788	9.0304	2.0594e-07	9.5171e-06
666	chr8	11230000	11234999	chr8	11590000	11594999	-2.123	8.3822	1.2552e-06	4.0209e-05
667	chr8	11235000	11239999	chr8	11245000	11249999	-7.2324	8.881	8.4209e-17	4.7037e-15
668	chr8	11245000	11249999	chr8	11250000	11254999	-6.4775	9.2032	6.6051e-28	7.3788e-26
669	chr8	11245000	11249999	chr8	11255000	11259999	-3.3498	8.853	1.8217e-07	3.9571e-06
670	chr8	11245000	11249999	chr8	11260000	11264999	-6.3584	8.197	9.1864e-13	3.991e-11
671	chr8	11245000	11249999	chr8	11265000	11269999	-5.9332	9.9418	4.1834e-11	4.0022e-09
672	chr8	11245000	11249999	chr8	11780000	11784999	-6.3552	13.5978	1.8364e-12	1.4507e-10
673	chr8	11250000	11254999	chr8	11260000	11264999	1.8787	9.1926	7.3453e-05	0.00099035
674	chr8	11250000	11254999	chr8	11315000	11319999	1.681	8.0268	0.0015167	0.012322
675	chr8	11250000	11254999	chr8	11585000	11589999	-2.3993	8.3962	1.5341e-07	7.3301e-06
676	chr8	11255000	11259999	chr8	11290000	11294999	1.1076	11.0212	0.0082787	0.048648
677	chr8	11255000	11259999	chr8	11605000	11609999	-1.405	8.6648	0.00020902	0.0028743
678	chr8	11265000	11269999	chr8	11270000	11274999	0.6516	9.9406	0.0039823	0.022731
679	chr8	11265000	11269999	chr8	11275000	11279999	-0.9398	9.1124	0.0031291	0.019117
680	chr8	11265000	11269999	chr8	11305000	11309999	0.8822	11.9541	0.0011394	0.01145
681	chr8	11265000	11269999	chr8	11310000	11314999	1.6249	10.0844	0.0020383	0.017603
682	chr8	11265000	11269999	chr8	11315000	11319999	0.7463	11.7603	0.0030083	0.02227
683	chr8	11265000	11269999	chr8	11355000	11359999	-1.3085	9.0538	1.8465e-05	0.00037995
684	chr8	11265000	11269999	chr8	11395000	11399999	-1.006	9.12	0.006175	0.036958
685	chr8	11265000	11269999	chr8	11400000	11404999	-6.2804	7.9802	4.92e-07	1.8012e-05
686	chr8	11265000	11269999	chr8	11420000	11424999	-1.5676	8.2624	0.00030712	0.0036962
687	chr8	11265000	11269999	chr8	11465000	11469999	1.1616	8.8445	0.00055757	0.0057999
688	chr8	11265000	11269999	chr8	11590000	11594999	2.9638	7.8103	9.0162e-06	0.0002154
689	chr8	11270000	11274999	chr8	11300000	11304999	1.2058	9.8117	0.0055012	0.041009
690	chr8	11270000	11274999	chr8	11315000	11319999	0.658	11.8454	0.001672	0.015128
691	chr8	11275000	11279999	chr8	11290000	11294999	-1.2208	9.8537	2.7702e-07	5.5546e-06
692	chr8	11275000	11279999	chr8	11300000	11304999	-0.8015	10.6396	0.0065525	0.045315
693	chr8	11275000	11279999	chr8	11605000	11609999	-5.376	8.2773	1.0973e-06	3.5968e-05
694	chr8	11280000	11284999	chr8	11300000	11304999	1.1534	10.7058	6.5191e-05	0.0012473
695	chr8	11285000	11289999	chr8	11350000	11354999	-3.5285	8.3251	5.7386e-10	5.3924e-08
696	chr8	11285000	11289999	chr8	11395000	11399999	-1.3415	8.5542	0.0037226	0.024576
697	chr8	11290000	11294999	chr8	11350000	11354999	-1.3136	9.6652	3.2945e-07	1.3862e-05
698	chr8	11290000	11294999	chr8	11380000	11384999	-1.7763	8.5845	0.00091868	0.0085754
699	chr8	11290000	11294999	chr8	11395000	11399999	-0.7379	9.3018	0.0078917	0.045034
700	chr8	11300000	11304999	chr8	11315000	11319999	-0.7674	10.655	0.00015032	0.0018367
701	chr8	11300000	11304999	chr8	11390000	11394999	-0.9029	9.5736	0.00028747	0.0036495
702	chr8	11300000	11304999	chr8	11395000	11399999	-1.2226	9.5048	0.00013896	0.0020948
703	chr8	11300000	11304999	chr8	11410000	11414999	-2.5709	7.9412	7.4598e-06	0.00018776
704	chr8	11300000	11304999	chr8	11740000	11744999	-2.6724	8.0982	0.00020797	0.0028738
705	chr8	11305000	11309999	chr8	11340000	11344999	-2.1135	11.5424	2.5931e-13	3.6951e-11
706	chr8	11305000	11309999	chr8	11365000	11369999	-1.2181	9.9369	4.5303e-06	0.00012048
707	chr8	11305000	11309999	chr8	11385000	11389999	-1.2233	9.6182	0.00029591	0.0036633
708	chr8	11305000	11309999	chr8	11390000	11394999	-1.3153	10.5288	4.0313e-06	0.00011141
709	chr8	11305000	11309999	chr8	11395000	11399999	-0.8769	10.7425	7.4083e-05	0.0012357
710	chr8	11305000	11309999	chr8	11400000	11404999	-5.0958	9.459	1.9318e-26	2.7228e-23
711	chr8	11305000	11309999	chr8	11405000	11409999	-0.9597	10.4955	2.516e-05	0.00049599
712	chr8	11305000	11309999	chr8	11410000	11414999	-1.6103	9.73	4.8155e-06	0.00012687
713	chr8	11305000	11309999	chr8	11585000	11589999	2.0819	8.4369	0.0048437	0.03041
714	chr8	11305000	11309999	chr8	11735000	11739999	-1.7562	8.5247	0.00069087	0.0068097
715	chr8	11305000	11309999	chr8	11740000	11744999	-1.5266	8.8114	0.0010935	0.0096636
716	chr8	11310000	11314999	chr8	11355000	11359999	1.4019	10.0397	0.0024655	0.020072
717	chr8	11310000	11314999	chr8	11365000	11369999	-1.772	8.0589	0.00067301	0.0066804
718	chr8	11315000	11319999	chr8	11395000	11399999	-1.0614	9.6786	0.0016609	0.013189
719	chr8	11315000	11319999	chr8	11470000	11474999	1.4153	8.2937	0.0011993	0.010308
720	chr8	11330000	11334999	chr8	11345000	11349999	-1.7124	9.5038	1.4688e-09	5.0052e-08
721	chr8	11330000	11334999	chr8	11370000	11374999	1.3363	10.3755	0.00073316	0.0077389
722	chr8	11330000	11334999	chr8	11470000	11474999	1.4638	8.7318	4.4036e-05	0.00080088
723	chr8	11330000	11334999	chr8	11590000	11594999	2.9103	8.0364	1.0325e-07	5.1064e-06
724	chr8	11340000	11344999	chr8	11350000	11354999	1.173	9.8215	0.0032027	0.019415
725	chr8	11345000	11349999	chr8	11390000	11394999	1.1674	12.0416	5.6953e-09	3.2463e-07
726	chr8	11345000	11349999	chr8	11400000	11404999	-6.6943	8.294	9.021e-16	2.543e-13
727	chr8	11345000	11349999	chr8	11410000	11414999	2.7836	8.1779	4.7445e-05	0.0008519
728	chr8	11350000	11354999	chr8	11370000	11374999	0.711	11.2315	0.0069641	0.047588
729	chr8	11350000	11354999	chr8	11400000	11404999	-7.4902	10.8352	3.3892e-27	1.9318e-24
730	chr8	11350000	11354999	chr8	11405000	11409999	-0.5538	9.9834	0.0075725	0.043388
731	chr8	11350000	11354999	chr8	11410000	11414999	1.4651	8.7909	0.0034196	0.023117
732	chr8	11355000	11359999	chr8	11365000	11369999	1.2047	9.9898	4.894e-06	8.698e-05
733	chr8	11355000	11359999	chr8	11390000	11394999	0.7733	12.476	0.00015596	0.0022794
734	chr8	11355000	11359999	chr8	11400000	11404999	-6.2965	9.8925	3.671e-12	2.9893e-10
735	chr8	11365000	11369999	chr8	11370000	11374999	1.0028	10.6586	7.5636e-09	2.1836e-07
736	chr8	11365000	11369999	chr8	11385000	11389999	0.6644	11.7602	0.00039554	0.0048307
737	chr8	11370000	11374999	chr8	11405000	11409999	-1.09	10.5145	0.0047503	0.031485
738	chr8	11380000	11384999	chr8	11400000	11404999	-6.6889	9.7703	4.3119e-12	4.9501e-10
739	chr8	11385000	11389999	chr8	11400000	11404999	-6.6098	8.3842	3.6041e-15	1.7615e-13
740	chr8	11385000	11389999	chr8	11410000	11414999	3.0208	9.3992	0.00016346	0.0026808
741	chr8	11385000	11389999	chr8	11605000	11609999	1.4812	8.025	0.0022268	0.01639
742	chr8	11390000	11394999	chr8	11400000	11404999	-7.3073	8.9418	3.4354e-24	2.6865e-22
743	chr8	11395000	11399999	chr8	11400000	11404999	-8.1183	9.647	3.2257e-42	1.2612e-39
744	chr8	11460000	11464999	chr8	11470000	11474999	-0.5052	10.8091	0.0017544	0.011827
745	chr8	11460000	11464999	chr8	11520000	11524999	1.378	8.9666	1.3965e-05	0.00030284
746	chr8	11460000	11464999	chr8	11780000	11784999	-1.0509	9.1505	0.00044909	0.0049395
747	chr8	11470000	11474999	chr8	11605000	11609999	0.9647	9.3389	0.00042001	0.0046614
748	chr8	11495000	11499999	chr8	11585000	11589999	1.5161	8.0672	0.0028943	0.020397
749	chr8	11495000	11499999	chr8	11605000	11609999	-2.0402	7.8801	0.0015111	0.012311
750	chr8	11520000	11524999	chr8	11765000	11769999	1.556	8.8357	0.0013472	0.01137
751	chr8	11530000	11534999	chr8	11605000	11609999	1.2086	8.2359	0.0066167	0.038818
752	chr8	11575000	11579999	chr8	11780000	11784999	1.5485	8.3196	0.00026973	0.003504
753	chr8	11585000	11589999	chr8	11780000	11784999	-1.5545	8.5655	0.00010211	0.0016449
754	chr8	11600000	11604999	chr8	11605000	11609999	-0.6769	11.093	0.00016857	0.002028
755	chr8	11605000	11609999	chr8	11685000	11689999	1.6745	8.1011	0.00060804	0.006188
756	chr8	11605000	11609999	chr8	11725000	11729999	-1.8184	8.3456	0.0056253	0.034029
757	chr8	11605000	11609999	chr8	11775000	11779999	1.1152	8.4524	0.0062363	0.037246
758	chr8	11615000	11619999	chr8	11800000	11804999	1.4918	8.6317	5.8908e-05	0.0010444
759	chr8	11625000	11629999	chr8	11735000	11739999	-1.9141	8.0363	0.0001828	0.0026157
760	chr8	11645000	11649999	chr8	11765000	11769999	-1.3468	8.5665	0.00052412	0.0055337
761	chr8	11645000	11649999	chr8	11790000	11794999	-2.2688	8.1241	5.3282e-06	0.0001378
762	chr8	11650000	11654999	chr8	11740000	11744999	-1.0919	8.4663	0.0090331	0.04993
763	chr8	11650000	11654999	chr8	11800000	11804999	-1.3242	8.1841	0.003096	0.021339
764	chr8	11670000	11674999	chr8	11765000	11769999	1.484	8.4454	0.00020476	0.0028435
765	chr8	11680000	11684999	chr8	11730000	11734999	3.6693	9.8053	1.6646e-06	4.9938e-05
766	chr8	11685000	11689999	chr8	11730000	11734999	-5.6012	10.1042	3.6578e-09	2.3166e-07
767	chr8	11685000	11689999	chr8	11765000	11769999	1.4098	9.0267	7.4649e-05	0.0012378
768	chr8	11685000	11689999	chr8	11800000	11804999	-2.387	8.0545	0.00022096	0.0030091
769	chr8	11695000	11699999	chr8	11730000	11734999	1.3179	10.9004	0.00014459	0.002202
770	chr8	11705000	11709999	chr8	11730000	11734999	1.2877	10.6349	0.00030901	0.0042232
771	chr8	11710000	11714999	chr8	11730000	11734999	-0.8461	10.9305	0.0075202	0.049616
772	chr8	11710000	11714999	chr8	11740000	11744999	-1.4282	10.225	0.00047734	0.0055917
773	chr8	11715000	11719999	chr8	11730000	11734999	-0.799	10.5174	0.00017894	0.0021201
774	chr8	11715000	11719999	chr8	11740000	11744999	-1.2181	11.1297	5.4736e-07	1.8482e-05
775	chr8	11715000	11719999	chr8	11765000	11769999	-0.7258	11.7872	0.0034237	0.024394
776	chr8	11725000	11729999	chr8	11730000	11734999	0.6945	10.3801	0.0073326	0.036523
777	chr8	11730000	11734999	chr8	11740000	11744999	-0.8188	10.4554	5.0102e-05	0.00072556
778	chr8	11730000	11734999	chr8	11755000	11759999	-0.9977	10.2826	0.0048887	0.037415
779	chr8	11730000	11734999	chr8	11780000	11784999	-1.1117	10.8389	0.0014919	0.013715
780	chr8	11735000	11739999	chr8	11745000	11749999	-1.0217	9.1775	0.0084411	0.04051
781	chr8	11740000	11744999	chr8	11745000	11749999	-0.7474	10.5955	0.00012845	0.0015944
782	chr8	11740000	11744999	chr8	11755000	11759999	-1.161	9.0223	0.0014477	0.010386
783	chr8	11740000	11744999	chr8	11765000	11769999	-0.8928	11.4934	0.00055369	0.0063563
784	chr8	11740000	11744999	chr8	11775000	11779999	-1.33	10.3725	0.0012362	0.011744
785	chr8	11765000	11769999	chr8	11780000	11784999	-0.788	11.0848	9.9466e-08	2.2223e-06
786	chr8	11765000	11769999	chr8	11810000	11814999	1.7893	10.5609	2.4207e-06	6.8989e-05
787	chr8	11765000	11769999	chr8	11820000	11824999	2.6574	8.5265	5.6402e-10	5.3924e-08
788	chr8	11775000	11779999	chr8	11790000	11794999	1.0193	9.7595	0.00018235	0.0021283
789	chr8	11775000	11779999	chr8	11800000	11804999	-0.9229	10.5356	0.002409	0.020951
790	chr8	11780000	11784999	chr8	11790000	11794999	0.5852	11.3634	0.00022028	0.0024609
791	chr8	11780000	11784999	chr8	11815000	11819999	-0.6664	12.8	7.4676e-06	0.00019348
