# Supplementary material for: Haplotype-specific chromatin looping reveals genetic interactions of regulatory regions modulating gene expression in 8p23.1
Source: Front Genet. 2022 Sep 7;13:1008582. doi: 10.3389/fgene.2022.1008582 (PMC9490475; doi:10.3389/fgene.2022.1008582)
Supplement: Supplementary file 2 [file Table3.XLSX]

## Sheet: Table S5
Table S3. The list of gRNA oligos.
Oligo name	Oligo sequence
P1_oligo1	caccgATAAGAGGAAGTCACTCGGT	promoter P
P1_oligo2	aaacACCGAGTGACTTCCTCTTATc
P2_oligo1	caccgTGATGACGTCAGAGTCTTGC
P2_oligo2	aaacGCAAGACTCTGACGTCATCAc
P3_oligo1	caccgGTCCTTTGACTGCTGTGTAC
P3_oligo2	aaacGTACACAGCAGTCAAAGGACc
P4_oligo1	caccgATAATGGAGGTAACGGGAGA
P4_oligo2	aaacTCTCCCGTTACCTCCATTATc
P5_oligo1	caccgGATCCAAGTCAACTAACTAC
P5_oligo2	aaacGTAGTTAGTTGACTTGGATCc
E2-1_oligo1	caccgCCACTGAAGAAGGCGAGGCG	enhancer E2
E2-1_oligo2	aaacCGCCTCGCCTTCTTCAGTGGc
E2-2_oligo1	caccgAGAAACCCCTTATTTGCACT
E2-2_oligo2	aaacAGTGCAAATAAGGGGTTTCTc
E2-3_oligo1	caccgTCTGCATTAGAGGGCCTAGC
E2-3_oligo2	aaacGCTAGGCCCTCTAATGCAGAc
E2-4_oligo1	caccgGTGCATGTGTGTCTAGTCGG
E2-4_oligo2	aaacCCGACTAGACACACATGCACc
E3-3_oligo1	caccgCGGGCAGCCAGGGTATCTCC	enhancer E3
E3-3_oligo2	aaacGGAGATACCCTGGCTGCCCGc
