# Supplementary material for: Haplotype-specific chromatin looping reveals genetic interactions of regulatory regions modulating gene expression in 8p23.1
Source: Front Genet. 2022 Sep 7;13:1008582. doi: 10.3389/fgene.2022.1008582 (PMC9490475; doi:10.3389/fgene.2022.1008582)
Supplement: Supplementary file 3 [file Table6.XLSX]

## Sheet: Sheet1
Table S6. PCR primers for enhancer reporter assays.
BLK-enh1-XhoI-F	ggctcactcgagCCACTTCTGGCCTCTCTTTT
BLK-enh1-Hind3-R	gcctgaaagcttTCATTAGGTAATTCTGGGGACG
BLK-enh2-XhoI-F	ggctcactcgagAGGTCTGGCTAGCGTTTTCT
BLK-enh2-Hind3-R	gcctgaaagcttCTTCCTGGCAAACACCTGTG
BLK-enh3-XhoI-F	ggctcactcgagATGTATCGGTCGGGCATGAT
BLK-enh3-Hind3-R	gcctgaaagcttTGGTCACCTCTTCTCAGCAG
