# Supplementary material for: Haplotype-specific chromatin looping reveals genetic interactions of regulatory regions modulating gene expression in 8p23.1
Source: Front Genet. 2022 Sep 7;13:1008582. doi: 10.3389/fgene.2022.1008582 (PMC9490475; doi:10.3389/fgene.2022.1008582)
Supplement: Supplementary file 5 [file Table4.XLSX]

## Sheet: Sheet1
Table S4. The list of gRNA plasmids generated in this study.
Plasmid Name	Addgene ID	Backbone Name	Oligo 1	Oligo 2
pSPgRNA_BLK_P1	124455	pSPgRNA (Addgene #47108)	P1_oligo1	P1_oligo2	promoter P
pSPgRNA_BLK_P2	124456	pSPgRNA (Addgene #47108)	P2_oligo1	P2_oligo2
pSPgRNA_BLK_P3	124457	pSPgRNA (Addgene #47108)	P3_oligo1	P3_oligo2
pSPgRNA_BLK_P4	124458	pSPgRNA (Addgene #47108)	P4_oligo1	P4_oligo2
pSPgRNA_BLK_P5	124459	pSPgRNA (Addgene #47108)	P5_oligo1	P5_oligo2
pSPgRNA_BLK_E2-1	124474	pSPgRNA (Addgene #47108)	E2-1_oligo1	E2-1_oligo2	enhancer E2
pSPgRNA_BLK_E2-2	124475	pSPgRNA (Addgene #47108)	E2-2_oligo1	E2-2_oligo2
pSPgRNA_BLK_E2-3	124476	pSPgRNA (Addgene #47108)	E2-3_oligo1	E2-3_oligo2
pSPgRNA_BLK_E2-4	124477	pSPgRNA (Addgene #47108)	E2-4_oligo1	E2-4_oligo2
pSPgRNA_BLK_E3-3	124484	pSPgRNA (Addgene #47108)	E3-3_oligo1	E3-3_oligo2	enhancer E3
