# Supplementary material for: Haplotype-specific chromatin looping reveals genetic interactions of regulatory regions modulating gene expression in 8p23.1
Source: Front Genet. 2022 Sep 7;13:1008582. doi: 10.3389/fgene.2022.1008582 (PMC9490475; doi:10.3389/fgene.2022.1008582)
Supplement: Supplementary file 6 [file Table1.XLSX]

## Sheet: NA07000_top_HiC_diff_reanalysis
Table S1. Statistically significant haplotype-specific chromatin interactions in NA07000.
logFC: log2 (fold change), logCPM: log2 (counts per million), logFC > 0 means interaction is stronger on SLE risk haplotype
ID	chrom1	start1	end1	chrom2	start2	end2	logFC	logCPM	p.value	p.adj (FDR)
1	chr8	8195000	8199999	chr8	8365000	8369999	-2.2763	11.6119	6.1209e-06	0.00037102
2	chr8	8200000	8204999	chr8	8835000	8839999	3.3602	10.0868	2.9571e-05	0.001351
3	chr8	8210000	8214999	chr8	8300000	8304999	-1.7715	10.6136	0.001596	0.028728
4	chr8	8210000	8214999	chr8	8310000	8314999	-1.1987	11.4028	0.0032742	0.046788
5	chr8	8210000	8214999	chr8	8560000	8564999	-2.9981	10.0044	8.5833e-05	0.002963
6	chr8	8215000	8219999	chr8	8225000	8229999	-2.9945	7.7193	0.0008987	0.025141
7	chr8	8215000	8219999	chr8	8365000	8369999	-1.5524	11.5279	0.0023177	0.028989
8	chr8	8215000	8219999	chr8	8530000	8534999	3.1919	10.9222	0.00068995	0.020518
9	chr8	8215000	8219999	chr8	8560000	8564999	2.1107	10.6042	0.00056242	0.010028
10	chr8	8220000	8224999	chr8	8245000	8249999	-3.9389	9.1982	0.0025673	0.038464
11	chr8	8220000	8224999	chr8	8375000	8379999	2.5087	10.598	0.002912	0.033917
12	chr8	8225000	8229999	chr8	8255000	8259999	1.6814	9.6842	0.0030353	0.041748
13	chr8	8225000	8229999	chr8	8290000	8294999	-1.1126	11.4258	0.0037649	0.044512
14	chr8	8230000	8234999	chr8	8245000	8249999	-1.5071	9.4817	0.00054334	0.017036
15	chr8	8230000	8234999	chr8	8280000	8284999	-1.4806	11.7109	2.0921e-05	0.0020021
16	chr8	8230000	8234999	chr8	8595000	8599999	-3.9676	9.8274	0.00020331	0.0050378
17	chr8	8230000	8234999	chr8	8600000	8604999	-2.1483	10.9063	9.5696e-06	0.00072377
18	chr8	8245000	8249999	chr8	8300000	8304999	-1.8873	10.5908	0.0020108	0.031301
19	chr8	8245000	8249999	chr8	8320000	8324999	2.411	10.1267	0.0021253	0.032428
20	chr8	8245000	8249999	chr8	8400000	8404999	-2.8255	11.21	1.2073e-05	0.00063717
21	chr8	8245000	8249999	chr8	8530000	8534999	2.9615	10.8713	0.0021019	0.032661
22	chr8	8255000	8259999	chr8	8600000	8604999	-4.4752	9.8429	1.384e-05	0.00084307
23	chr8	8260000	8264999	chr8	8335000	8339999	1.1649	11.501	0.0023299	0.034472
24	chr8	8260000	8264999	chr8	8365000	8369999	-1.0911	12.0422	0.0007787	0.017583
25	chr8	8260000	8264999	chr8	8370000	8374999	-1.8222	10.9522	0.0034704	0.048528
26	chr8	8260000	8264999	chr8	8375000	8379999	2.21	11.5835	1.0962e-05	0.0013358
27	chr8	8260000	8264999	chr8	8505000	8509999	3.1061	11.1579	4.9978e-05	0.0025258
28	chr8	8265000	8269999	chr8	8370000	8374999	-2.6736	10.2386	0.00032015	0.010702
29	chr8	8280000	8284999	chr8	8445000	8449999	1.8559	10.9625	0.0040619	0.042116
30	chr8	8280000	8284999	chr8	8485000	8489999	-1.4252	12.0728	0.0015835	0.025019
31	chr8	8280000	8284999	chr8	8560000	8564999	3.1847	11.0751	0.0010206	0.025116
32	chr8	8280000	8284999	chr8	8615000	8619999	-1.8983	10.321	0.001951	0.022819
33	chr8	8280000	8284999	chr8	8745000	8749999	2.8672	9.899	0.00067471	0.010494
34	chr8	8280000	8284999	chr8	8860000	8864999	-1.8082	10.3463	0.003935	0.035802
35	chr8	8285000	8289999	chr8	8300000	8304999	-0.9902	11.4084	8.1356e-05	0.0043932
36	chr8	8285000	8289999	chr8	8430000	8434999	-1.9698	10.8189	0.0031955	0.034594
37	chr8	8285000	8289999	chr8	8530000	8534999	1.7772	11.3537	0.0042435	0.049786
38	chr8	8285000	8289999	chr8	8595000	8599999	-4.0457	10.9095	0.00014426	0.0067415
39	chr8	8285000	8289999	chr8	8600000	8604999	-1.4237	12.6098	0.00048676	0.017352
40	chr8	8285000	8289999	chr8	8665000	8669999	-2.1547	10.0643	0.004932	0.042167
41	chr8	8285000	8289999	chr8	8810000	8814999	-3.3393	9.8956	0.00014642	0.0042813
42	chr8	8290000	8294999	chr8	8320000	8324999	1.0309	10.9953	0.0037784	0.047315
43	chr8	8290000	8294999	chr8	8380000	8384999	-2.1668	10.6869	0.00011925	0.0046508
44	chr8	8290000	8294999	chr8	8390000	8394999	-2.2167	11.1227	4.1544e-06	0.00043205
45	chr8	8290000	8294999	chr8	8530000	8534999	2.7642	10.948	0.00077766	0.018923
46	chr8	8290000	8294999	chr8	8645000	8649999	-2.9285	9.6408	0.0063173	0.04939
47	chr8	8300000	8304999	chr8	8415000	8419999	-3.0467	10.1706	0.0022665	0.036478
48	chr8	8310000	8314999	chr8	8365000	8369999	0.9094	12.7849	0.00088848	0.017656
49	chr8	8310000	8314999	chr8	8575000	8579999	-1.4879	12.6223	0.00034257	0.010231
50	chr8	8310000	8314999	chr8	8640000	8644999	-3.1147	11.0345	0.0018639	0.031375
51	chr8	8310000	8314999	chr8	8645000	8649999	-1.9305	10.0739	0.0033574	0.033391
52	chr8	8310000	8314999	chr8	8745000	8749999	-3.754	9.8186	0.0002138	0.0052095
53	chr8	8320000	8324999	chr8	8480000	8484999	-1.7464	11.5321	0.0004812	0.010834
54	chr8	8335000	8339999	chr8	8375000	8379999	0.8627	12.1554	0.00040528	0.012219
55	chr8	8335000	8339999	chr8	8480000	8484999	2.0248	11.3995	0.00022894	0.0056376
56	chr8	8335000	8339999	chr8	8535000	8539999	2.5831	10.9646	0.0013128	0.023884
57	chr8	8335000	8339999	chr8	8650000	8654999	-3.3047	10.9648	0.0015637	0.028114
58	chr8	8345000	8349999	chr8	8375000	8379999	1.565	10.6687	0.00032937	0.0086358
59	chr8	8365000	8369999	chr8	8415000	8419999	-1.4454	10.4874	0.0017053	0.033999
60	chr8	8365000	8369999	chr8	8560000	8564999	-3.1924	10.8798	0.00071563	0.019072
61	chr8	8365000	8369999	chr8	8575000	8579999	-1.4035	12.2905	0.00083632	0.021142
62	chr8	8365000	8369999	chr8	8595000	8599999	-2.7576	10.8444	0.0020476	0.032812
63	chr8	8370000	8374999	chr8	8390000	8394999	1.0862	11.8793	4.3086e-05	0.0015717
64	chr8	8370000	8374999	chr8	8475000	8479999	-1.3771	10.9103	0.0034065	0.04759
65	chr8	8370000	8374999	chr8	8515000	8519999	1.9489	11.0618	0.0016501	0.022039
66	chr8	8370000	8374999	chr8	8595000	8599999	-2.8423	10.7153	0.0048154	0.047051
67	chr8	8375000	8379999	chr8	8380000	8384999	0.5374	11.7096	0.0013892	0.032933
68	chr8	8375000	8379999	chr8	8445000	8449999	2.0067	10.6406	0.00044672	0.010563
69	chr8	8375000	8379999	chr8	8570000	8574999	1.9443	11.3428	0.001057	0.023394
70	chr8	8380000	8384999	chr8	8480000	8484999	1.8671	11.1123	6.0886e-05	0.0029994
71	chr8	8380000	8384999	chr8	8595000	8599999	-3.2217	10.7309	0.0012876	0.023884
72	chr8	8390000	8394999	chr8	8460000	8464999	-2.6329	10.0827	0.00095936	0.018287
73	chr8	8390000	8394999	chr8	8860000	8864999	-3.1627	9.6706	0.0037893	0.035604
74	chr8	8410000	8414999	chr8	8600000	8604999	-2.9027	11.1654	5.1742e-05	0.0046715
75	chr8	8415000	8419999	chr8	8475000	8479999	-2.9589	9.8778	0.0027768	0.03705
76	chr8	8475000	8479999	chr8	8495000	8499999	0.9146	11.1084	0.0032166	0.042837
77	chr8	8475000	8479999	chr8	8705000	8709999	-3.0303	10.6919	0.0035238	0.043682
78	chr8	8485000	8489999	chr8	8560000	8564999	-2.7076	10.2626	0.00054674	0.011876
79	chr8	8485000	8489999	chr8	8890000	8894999	-3.08	9.8587	0.00078975	0.011437
80	chr8	8505000	8509999	chr8	8535000	8539999	-3.3522	9.6319	3.7422e-05	0.0014271
81	chr8	8505000	8509999	chr8	8615000	8619999	2.9562	10.6574	0.00015886	0.0064528
82	chr8	8515000	8519999	chr8	8570000	8574999	-2.2428	10.4811	0.00042467	0.010563
83	chr8	8530000	8534999	chr8	8650000	8654999	2.1628	10.6632	0.0027579	0.041272
84	chr8	8530000	8534999	chr8	8845000	8849999	3.5997	11.0784	0.00014462	0.0067415
85	chr8	8530000	8534999	chr8	8930000	8934999	-2.7225	9.9334	0.00060094	0.010241
86	chr8	8530000	8534999	chr8	8960000	8964999	-2.12	9.9644	0.0050619	0.042778
87	chr8	8535000	8539999	chr8	8595000	8599999	-1.6202	10.6349	0.0032645	0.040654
88	chr8	8560000	8564999	chr8	8640000	8644999	2.1831	10.3516	0.0010017	0.020836
89	chr8	8560000	8564999	chr8	9185000	9189999	2.6408	9.9991	0.00076738	0.011332
90	chr8	8570000	8574999	chr8	8605000	8609999	-3.6385	9.5074	0.00024102	0.0088043
91	chr8	8575000	8579999	chr8	8730000	8734999	-1.5387	11.5135	0.0029607	0.033917
92	chr8	8575000	8579999	chr8	8870000	8874999	3.3364	11.0133	0.00028198	0.01068
93	chr8	8575000	8579999	chr8	8925000	8929999	1.8213	10.3793	0.0028981	0.03005
94	chr8	8575000	8579999	chr8	8960000	8964999	-2.7166	10.5957	7.3281e-06	0.00066961
95	chr8	8575000	8579999	chr8	8990000	8994999	2.8964	10.4789	1.9904e-05	0.0010393
96	chr8	8575000	8579999	chr8	9015000	9019999	-1.9544	10.2086	0.0031676	0.032385
97	chr8	8575000	8579999	chr8	9105000	9109999	3.5225	10.1229	1.3758e-05	0.00084307
98	chr8	8575000	8579999	chr8	9210000	9214999	2.1691	10.1595	0.0018096	0.02151
99	chr8	8595000	8599999	chr8	8695000	8699999	-3.3756	9.874	0.0032991	0.046788
100	chr8	8595000	8599999	chr8	8725000	8729999	-3.5792	10.5408	6.4168e-05	0.0038982
101	chr8	8595000	8599999	chr8	8730000	8734999	-2.6239	10.2629	0.0035992	0.049518
102	chr8	8595000	8599999	chr8	9025000	9029999	-1.8017	10.3558	0.0039426	0.035802
103	chr8	8600000	8604999	chr8	8615000	8619999	-0.779	11.3397	7.4643e-05	0.0042678
104	chr8	8600000	8604999	chr8	8640000	8644999	-1.0174	11.7924	0.00013594	0.0062806
105	chr8	8600000	8604999	chr8	8665000	8669999	-1.2271	12.2458	7.3392e-05	0.0027419
106	chr8	8600000	8604999	chr8	8675000	8679999	-1.5726	10.5705	0.0043051	0.048446
107	chr8	8600000	8604999	chr8	8700000	8704999	-1.3881	11.1563	0.0023049	0.037849
108	chr8	8600000	8604999	chr8	8760000	8764999	-1.3406	11.8936	0.0054332	0.049784
109	chr8	8600000	8604999	chr8	9460000	9464999	-3.1288	13.7165	0.0016816	0.017274
110	chr8	8605000	8609999	chr8	8690000	8694999	3.5109	9.8863	0.0035786	0.048557
111	chr8	8605000	8609999	chr8	8705000	8709999	-1.4092	11.1159	0.001119	0.022286
112	chr8	8605000	8609999	chr8	8805000	8809999	3.1419	11.0731	0.00021135	0.0095407
113	chr8	8605000	8609999	chr8	8845000	8849999	1.4626	12.0987	0.0024928	0.037223
114	chr8	8605000	8609999	chr8	8960000	8964999	2.9597	9.7608	0.0040807	0.03623
115	chr8	8615000	8619999	chr8	8640000	8644999	-1.0422	12.1748	3.7126e-06	0.00019468
116	chr8	8615000	8619999	chr8	8645000	8649999	-0.8898	11.9056	0.00038282	0.0094465
117	chr8	8615000	8619999	chr8	8700000	8704999	-2.5798	10.8173	8.1626e-06	0.00069456
118	chr8	8615000	8619999	chr8	8725000	8729999	1.5395	11.7153	0.00032736	0.011044
119	chr8	8620000	8624999	chr8	8640000	8644999	-4.6474	9.8413	3.3278e-10	5.5841e-08
120	chr8	8620000	8624999	chr8	8860000	8864999	-3.7711	10.8628	5.5292e-05	0.0025948
121	chr8	8630000	8634999	chr8	8740000	8744999	3.1073	10.2218	0.0010575	0.023129
122	chr8	8630000	8634999	chr8	8745000	8749999	1.3645	11.793	0.0020543	0.036478
123	chr8	8630000	8634999	chr8	8845000	8849999	-3.4024	10.6608	0.0021265	0.030545
124	chr8	8630000	8634999	chr8	8880000	8884999	-3.5879	10.8026	0.00015801	0.0057673
125	chr8	8635000	8639999	chr8	8640000	8644999	-1.0596	10.5657	3.116e-05	0.0023298
126	chr8	8640000	8644999	chr8	8660000	8664999	-0.8041	12.2565	0.0037407	0.047315
127	chr8	8640000	8644999	chr8	8760000	8764999	-3.4012	10.9153	2.7735e-06	0.00072193
128	chr8	8640000	8644999	chr8	8830000	8834999	-1.8185	12.7026	9.6482e-07	0.00030488
129	chr8	8640000	8644999	chr8	8845000	8849999	-2.0048	11.6315	0.00032392	0.012795
130	chr8	8640000	8644999	chr8	8855000	8859999	-3.4275	10.5843	0.0052002	0.049796
131	chr8	8640000	8644999	chr8	9185000	9189999	-4.385	9.7399	0.00016861	0.0047475
132	chr8	8645000	8649999	chr8	8750000	8754999	-1.1818	11.16	0.0035795	0.048557
133	chr8	8650000	8654999	chr8	8725000	8729999	2.1176	10.8271	4.302e-05	0.0019134
134	chr8	8650000	8654999	chr8	8740000	8744999	-1.6727	10.6388	0.0024876	0.039464
135	chr8	8650000	8654999	chr8	8845000	8849999	2.5219	11.1668	0.00034848	0.01285
136	chr8	8660000	8664999	chr8	8705000	8709999	-0.9615	11.7852	0.0024712	0.043795
137	chr8	8660000	8664999	chr8	8750000	8754999	2.8592	10.2853	0.0001958	0.0067878
138	chr8	8660000	8664999	chr8	8890000	8894999	-2.0239	11.2907	0.0032054	0.042809
139	chr8	8660000	8664999	chr8	9050000	9054999	3.2029	9.9014	0.00043651	0.008509
140	chr8	8665000	8669999	chr8	8725000	8729999	-1.2786	12.2048	0.00014251	0.0042937
141	chr8	8675000	8679999	chr8	8835000	8839999	3.1037	10.5027	0.0027184	0.032956
142	chr8	8695000	8699999	chr8	8725000	8729999	-1.2382	10.461	0.0031937	0.042837
143	chr8	8705000	8709999	chr8	8725000	8729999	-1.1444	10.7533	0.002306	0.037206
144	chr8	8705000	8709999	chr8	8730000	8734999	-0.9126	11.2934	0.0025122	0.038464
145	chr8	8705000	8709999	chr8	8765000	8769999	-2.8788	10.9838	3.1199e-06	0.00041628
146	chr8	8705000	8709999	chr8	8830000	8834999	-1.7217	11.234	0.001292	0.026691
147	chr8	8710000	8714999	chr8	8745000	8749999	2.7553	9.8626	0.0015358	0.033084
148	chr8	8725000	8729999	chr8	8805000	8809999	3.4332	10.3405	1.0324e-05	0.00080525
149	chr8	8730000	8734999	chr8	8795000	8799999	1.9174	10.4954	0.0024371	0.034884
150	chr8	8745000	8749999	chr8	8910000	8914999	1.5927	11.3448	0.0031776	0.034594
151	chr8	8760000	8764999	chr8	8860000	8864999	-2.792	10.2447	0.0004087	0.012424
152	chr8	8765000	8769999	chr8	8835000	8839999	-1.3449	11.2476	0.0009138	0.017781
153	chr8	8810000	8814999	chr8	8835000	8839999	0.8365	11.3341	0.0025341	0.038464
154	chr8	8830000	8834999	chr8	8850000	8854999	3.5742	9.3406	7.617e-05	0.0025563
155	chr8	8860000	8864999	chr8	8960000	8964999	1.6153	10.9983	0.0019723	0.032966
156	chr8	8860000	8864999	chr8	9200000	9204999	3.0179	10.1799	4.698e-05	0.0018564
157	chr8	8865000	8869999	chr8	9270000	9274999	4.2312	10.0357	5.669e-06	0.00055254
158	chr8	8870000	8874999	chr8	9025000	9029999	-2.2119	10.7727	0.0013617	0.019161
159	chr8	8875000	8879999	chr8	9110000	9114999	3.291	10.8057	0.00104	0.022281
160	chr8	8890000	8894999	chr8	9250000	9254999	2.2412	10.3429	0.00064166	0.010241
161	chr8	8900000	8904999	chr8	8915000	8919999	6.4775	8.6623	1.0571e-13	2.5688e-11
162	chr8	8900000	8904999	chr8	8975000	8979999	-2.2689	10.7957	6.0177e-05	0.0024437
163	chr8	8900000	8904999	chr8	8990000	8994999	-1.8875	10.8141	0.000789	0.017583
164	chr8	8900000	8904999	chr8	9120000	9124999	3.2361	10.6862	0.0012811	0.023884
165	chr8	8900000	8904999	chr8	9495000	9499999	-2.5534	9.9578	0.0012556	0.017114
166	chr8	8900000	8904999	chr8	9590000	9594999	2.5769	10.0015	0.00076415	0.011332
167	chr8	8900000	8904999	chr8	9690000	9694999	-1.9408	14.4268	0.00028534	0.0060748
168	chr8	8905000	8909999	chr8	8960000	8964999	3.0232	10.6223	6.8559e-06	0.00071149
169	chr8	8910000	8914999	chr8	8915000	8919999	6.5438	8.7155	2.5861e-11	4.1895e-09
170	chr8	8910000	8914999	chr8	9225000	9229999	-3.1182	10.9511	0.0012536	0.027131
171	chr8	8915000	8919999	chr8	8925000	8929999	4.6508	7.5591	0.00093113	0.025141
172	chr8	8915000	8919999	chr8	8935000	8939999	6.166	9.8802	1.2738e-10	2.6718e-08
173	chr8	8915000	8919999	chr8	8960000	8964999	6.5571	10.4755	3.3531e-12	1.0696e-09
174	chr8	8925000	8929999	chr8	9110000	9114999	1.1719	12.2063	0.0040871	0.044535
175	chr8	8925000	8929999	chr8	9205000	9209999	-3.8962	11.3585	5.2943e-06	0.00080208
176	chr8	8925000	8929999	chr8	9730000	9734999	-1.473	14.6427	0.0028813	0.025045
177	chr8	8925000	8929999	chr8	9880000	9884999	4.0914	13.4642	0.0016029	0.017274
178	chr8	8930000	8934999	chr8	8950000	8954999	1.3305	10.4735	0.0016909	0.029387
179	chr8	8930000	8934999	chr8	9300000	9304999	-3.169	9.6447	0.0062078	0.048794
180	chr8	8935000	8939999	chr8	9080000	9084999	2.814	10.8171	0.00020069	0.0054544
181	chr8	8935000	8939999	chr8	9200000	9204999	-2.9456	10.7053	0.0033066	0.042809
182	chr8	8935000	8939999	chr8	9210000	9214999	-3.4842	11.2016	4.4246e-06	0.0004845
183	chr8	8935000	8939999	chr8	9730000	9734999	3.1682	13.691	0.0028342	0.025045
184	chr8	8960000	8964999	chr8	9110000	9114999	1.7919	12.3083	1.2129e-05	0.00063717
185	chr8	8965000	8969999	chr8	9110000	9114999	1.6833	11.3352	0.0032047	0.034594
186	chr8	8975000	8979999	chr8	9060000	9064999	-3.531	10.1196	0.00010315	0.0041979
187	chr8	8975000	8979999	chr8	9300000	9304999	3.1344	10.9153	0.0011133	0.025949
188	chr8	9015000	9019999	chr8	9195000	9199999	-3.603	10.2418	0.0029941	0.033917
189	chr8	9025000	9029999	chr8	9110000	9114999	1.3384	12.2383	3.1319e-05	0.0020939
190	chr8	9025000	9029999	chr8	9210000	9214999	1.6566	12.0051	0.00038756	0.012891
191	chr8	9025000	9029999	chr8	9245000	9249999	-2.7288	10.7797	0.0023398	0.031463
192	chr8	9025000	9029999	chr8	9260000	9264999	3.2637	10.8566	0.00040769	0.01116
193	chr8	9025000	9029999	chr8	9280000	9284999	-1.8153	11.4539	0.0017178	0.030171
194	chr8	9025000	9029999	chr8	9755000	9759999	1.3022	11.3065	0.0014082	0.017902
195	chr8	9050000	9054999	chr8	9210000	9214999	-2.8948	10.6203	0.00057935	0.011525
196	chr8	9050000	9054999	chr8	9300000	9304999	1.8408	11.3601	0.0042142	0.049786
197	chr8	9060000	9064999	chr8	9095000	9099999	-2.6251	10.4008	7.7039e-05	0.0046079
198	chr8	9060000	9064999	chr8	9105000	9109999	-2.7021	10.3309	6.2684e-05	0.0040018
199	chr8	9060000	9064999	chr8	9115000	9119999	-3.3115	9.7641	0.003875	0.045241
200	chr8	9075000	9079999	chr8	9730000	9734999	-2.1721	10.4905	0.00026113	0.005777
201	chr8	9080000	9084999	chr8	9270000	9274999	3.5024	10.6576	0.0021919	0.030784
202	chr8	9080000	9084999	chr8	9730000	9734999	3.4641	9.8586	0.00017276	0.0047475
203	chr8	9100000	9104999	chr8	9730000	9734999	-2.183	10.5524	0.00019866	0.0050077
204	chr8	9105000	9109999	chr8	9755000	9759999	3.8451	10.207	5.2181e-06	0.00055254
205	chr8	9110000	9114999	chr8	9145000	9149999	4.6316	9.3108	0.00064202	0.017555
206	chr8	9110000	9114999	chr8	9260000	9264999	1.8082	11.4063	0.00058504	0.011525
207	chr8	9110000	9114999	chr8	9315000	9319999	-1.9442	11.3382	0.0016544	0.025502
208	chr8	9110000	9114999	chr8	9350000	9354999	3.0896	10.7995	0.0010612	0.022281
209	chr8	9110000	9114999	chr8	9645000	9649999	-3.5792	9.9747	2.7065e-05	0.001319
210	chr8	9130000	9134999	chr8	9140000	9144999	-2.9203	7.9731	0.00015419	0.0068122
211	chr8	9155000	9159999	chr8	9200000	9204999	-3.6576	10.231	9.6312e-07	0.00015362
212	chr8	9175000	9179999	chr8	9195000	9199999	-3.8077	9.4484	2.2826e-05	0.00095753
213	chr8	9185000	9189999	chr8	9255000	9259999	3.0706	10.4404	2.9037e-05	0.0015771
214	chr8	9185000	9189999	chr8	9350000	9354999	1.4086	11.7934	0.0024451	0.030105
215	chr8	9185000	9189999	chr8	9365000	9369999	2.4296	11.3313	4.0252e-05	0.0018658
216	chr8	9190000	9194999	chr8	9300000	9304999	3.2705	10.7129	4.2156e-05	0.0035959
217	chr8	9195000	9199999	chr8	9590000	9594999	-3.5271	10.0124	5.4206e-05	0.0019516
218	chr8	9195000	9199999	chr8	9690000	9694999	2.1099	10.5098	0.0004137	0.0081734
219	chr8	9200000	9204999	chr8	9425000	9429999	3.3855	10.6741	0.0014135	0.024145
220	chr8	9200000	9204999	chr8	9690000	9694999	-1.7634	10.2636	0.0049268	0.042167
221	chr8	9205000	9209999	chr8	9225000	9229999	1.8023	9.9774	0.0021498	0.035366
222	chr8	9210000	9214999	chr8	9230000	9234999	1.9711	10.3887	0.0003805	0.0094465
223	chr8	9210000	9214999	chr8	9245000	9249999	1.2408	11.4205	0.0005313	0.014955
224	chr8	9210000	9214999	chr8	9305000	9309999	2.7869	10.1876	0.00076865	0.017583
225	chr8	9215000	9219999	chr8	9245000	9249999	-1.1952	10.9618	0.00057297	0.012326
226	chr8	9215000	9219999	chr8	9270000	9274999	1.3073	12.1017	4.0833e-05	0.0019069
227	chr8	9225000	9229999	chr8	9755000	9759999	1.9749	10.1572	0.0040927	0.03623
228	chr8	9245000	9249999	chr8	9310000	9314999	-1.7593	10.7704	0.00045717	0.010563
229	chr8	9255000	9259999	chr8	9275000	9279999	1.649	9.8863	0.001018	0.020336
230	chr8	9255000	9259999	chr8	9315000	9319999	2.8988	9.9528	0.0010383	0.019015
231	chr8	9255000	9259999	chr8	9365000	9369999	-3.5924	10.296	0.0007643	0.018627
232	chr8	9260000	9264999	chr8	9755000	9759999	2.7731	10.4443	2.9483e-05	0.001351
233	chr8	9265000	9269999	chr8	9270000	9274999	0.767	11.3236	0.0011903	0.029061
234	chr8	9270000	9274999	chr8	9285000	9289999	0.9579	10.2556	9.8857e-05	0.0050573
235	chr8	9270000	9274999	chr8	9315000	9319999	1.4937	11.3825	1.6047e-05	0.0017183
236	chr8	9270000	9274999	chr8	9325000	9329999	1.6542	10.9924	0.00057932	0.012297
237	chr8	9270000	9274999	chr8	9340000	9344999	2.2999	11.0328	2.3787e-06	0.00037028
238	chr8	9270000	9274999	chr8	9410000	9414999	2.124	10.6226	0.0032609	0.046359
239	chr8	9270000	9274999	chr8	9425000	9429999	1.8649	11.3419	0.00056234	0.011525
240	chr8	9270000	9274999	chr8	9585000	9589999	1.6479	12.0965	0.00071104	0.020518
241	chr8	9270000	9274999	chr8	9620000	9624999	1.8176	10.2965	0.0036277	0.034665
242	chr8	9270000	9274999	chr8	9645000	9649999	1.8478	10.187	0.004294	0.037368
243	chr8	9270000	9274999	chr8	9675000	9679999	2.4387	10.2057	0.00024525	0.0056913
244	chr8	9270000	9274999	chr8	9765000	9769999	2.7173	10.0736	0.00019046	0.0048907
245	chr8	9270000	9274999	chr8	9810000	9814999	3.8493	10.1763	1.7567e-06	0.00032103
246	chr8	9270000	9274999	chr8	9995000	9999999	-3.1494	9.8099	0.0014795	0.018488
247	chr8	9280000	9284999	chr8	9370000	9374999	-2.27	10.6018	0.00049094	0.013804
248	chr8	9280000	9284999	chr8	9405000	9409999	-2.0385	10.795	0.002375	0.037015
249	chr8	9280000	9284999	chr8	9445000	9449999	2.2875	11.0346	0.00054271	0.011525
250	chr8	9300000	9304999	chr8	9450000	9454999	-3.0853	10.5399	0.0016172	0.021971
251	chr8	9300000	9304999	chr8	9760000	9764999	1.9073	10.2696	0.0036052	0.034665
252	chr8	9315000	9319999	chr8	9345000	9349999	-1.5215	9.9406	0.0033053	0.043331
253	chr8	9315000	9319999	chr8	9350000	9354999	1.3027	10.9814	0.0015013	0.033084
254	chr8	9315000	9319999	chr8	9690000	9694999	-3.3815	9.6975	0.0022372	0.024553
255	chr8	9340000	9344999	chr8	9345000	9349999	1.4784	10.2762	3.978e-05	0.0025777
256	chr8	9340000	9344999	chr8	9365000	9369999	2.2043	10.1172	3.6411e-06	0.00019468
257	chr8	9340000	9344999	chr8	9405000	9409999	3.2613	9.7258	0.0039596	0.045658
258	chr8	9340000	9344999	chr8	9730000	9734999	2.4805	9.7673	0.0058403	0.047436
259	chr8	9350000	9354999	chr8	9730000	9734999	-1.872	10.8194	0.00034196	0.0070415
260	chr8	9365000	9369999	chr8	9755000	9759999	2.7047	9.7604	0.0060058	0.048245
261	chr8	9430000	9434999	chr8	9730000	9734999	-2.088	12.0907	3.9638e-05	0.0030026
262	chr8	9460000	9464999	chr8	9730000	9734999	-3.8274	10.7421	0.00031267	0.010099
263	chr8	9520000	9524999	chr8	9730000	9734999	2.2837	11.131	0.0013605	0.023884
264	chr8	9540000	9544999	chr8	9545000	9549999	2.5597	8.2978	0.0011959	0.029061
265	chr8	9590000	9594999	chr8	9730000	9734999	2.5437	10.7678	0.00073397	0.018627
266	chr8	9725000	9729999	chr8	9730000	9734999	-0.822	12.1737	0.00077414	0.022802
267	chr8	9730000	9734999	chr8	9740000	9744999	0.9931	10.6359	0.0015283	0.034472
268	chr8	9730000	9734999	chr8	9765000	9769999	-0.7495	12.5478	0.0025676	0.044676
269	chr8	9730000	9734999	chr8	9810000	9814999	-1.0617	11.9487	0.0017044	0.029544
270	chr8	9730000	9734999	chr8	9825000	9829999	-1.5533	10.6516	0.0028957	0.044205
271	chr8	9730000	9734999	chr8	9855000	9859999	-1.6201	12.0445	5.7903e-05	0.0038625
272	chr8	9730000	9734999	chr8	9905000	9909999	-3.998	10.4242	0.0002122	0.0055738
273	chr8	9730000	9734999	chr8	10105000	10109999	-1.7334	10.468	0.0028681	0.03005
274	chr8	9730000	9734999	chr8	10120000	10124999	-2.383	10.9611	2.6468e-06	0.00038696
275	chr8	9730000	9734999	chr8	10145000	10149999	-4.0676	10.0217	9.3777e-06	0.00072377
276	chr8	9730000	9734999	chr8	10270000	10274999	2.8186	9.6594	0.00583	0.047436
277	chr8	9730000	9734999	chr8	10400000	10404999	-2.9961	9.8945	0.00044858	0.0086292
278	chr8	9735000	9739999	chr8	9805000	9809999	2.9474	10.1943	0.00020433	0.0059638
279	chr8	9735000	9739999	chr8	10180000	10184999	-4.5719	10.0984	2.0135e-06	0.00032708
280	chr8	9745000	9749999	chr8	9755000	9759999	1.31	9.5715	0.00049281	0.015967
281	chr8	9755000	9759999	chr8	9875000	9879999	-2.4965	10.4931	0.0028953	0.042581
282	chr8	9755000	9759999	chr8	10010000	10014999	-1.6557	12.2868	8.5874e-05	0.0037588
283	chr8	9755000	9759999	chr8	10120000	10124999	2.511	10.5139	3.7608e-05	0.001571
284	chr8	9755000	9759999	chr8	10140000	10144999	1.8541	10.1542	0.0057363	0.047382
285	chr8	9755000	9759999	chr8	10155000	10159999	-2.5791	10.0895	0.00058614	0.010241
286	chr8	9755000	9759999	chr8	10175000	10179999	1.3736	10.9415	0.0041384	0.03623
287	chr8	9755000	9759999	chr8	10185000	10189999	-3.3227	9.9294	0.00025529	0.005777
288	chr8	9760000	9764999	chr8	9770000	9774999	1.9292	8.508	0.00028831	0.010778
289	chr8	9760000	9764999	chr8	9890000	9894999	-1.9488	10.8006	0.0030285	0.043785
290	chr8	9765000	9769999	chr8	9895000	9899999	2.5902	10.9116	6.8549e-05	0.0038982
291	chr8	9765000	9769999	chr8	9915000	9919999	-3.5312	10.4562	0.00083371	0.013687
292	chr8	9765000	9769999	chr8	10260000	10264999	3.4154	10.1901	1.1287e-05	0.00078579
293	chr8	9775000	9779999	chr8	9855000	9859999	-1.7165	10.6578	0.0026583	0.04147
294	chr8	9780000	9784999	chr8	10120000	10124999	2.0618	10.1515	0.0017819	0.021354
295	chr8	9780000	9784999	chr8	10175000	10179999	3.7747	9.9263	5.1306e-05	0.0019233
296	chr8	9780000	9784999	chr8	10260000	10264999	-2.6867	9.9833	0.00079014	0.011437
297	chr8	9795000	9799999	chr8	9830000	9834999	3.1894	9.638	0.0015916	0.033111
298	chr8	9805000	9809999	chr8	9880000	9884999	1.9017	11.2177	0.00043227	0.010563
299	chr8	9805000	9809999	chr8	10065000	10069999	-3.5196	10.5919	0.0034067	0.043043
300	chr8	9805000	9809999	chr8	10265000	10269999	2.725	9.9585	0.00083063	0.011906
301	chr8	9810000	9814999	chr8	9850000	9854999	2.2955	10.2952	0.00015172	0.0062806
302	chr8	9810000	9814999	chr8	10125000	10129999	2.9454	11.4846	7.6143e-05	0.0046142
303	chr8	9810000	9814999	chr8	10175000	10179999	-2.8313	9.985	0.0005202	0.0096271
304	chr8	9810000	9814999	chr8	10245000	10249999	-2.4172	9.8929	0.0033903	0.033491
305	chr8	9815000	9819999	chr8	10205000	10209999	-1.5767	10.7304	0.0015536	0.019087
306	chr8	9820000	9824999	chr8	9880000	9884999	1.4598	12.3571	1.3359e-06	0.00024954
307	chr8	9820000	9824999	chr8	9995000	9999999	2.6041	10.4811	0.0042868	0.043696
308	chr8	9820000	9824999	chr8	10010000	10014999	-1.5585	11.7148	0.0032718	0.038384
309	chr8	9820000	9824999	chr8	10260000	10264999	1.7698	10.4562	0.0028965	0.03005
310	chr8	9820000	9824999	chr8	10300000	10304999	2.97	10.7116	5.8996e-07	0.00014375
311	chr8	9820000	9824999	chr8	10400000	10404999	3.984	9.8442	0.00018571	0.0048907
312	chr8	9825000	9829999	chr8	9900000	9904999	-2.3595	10.1366	0.0019464	0.031301
313	chr8	9825000	9829999	chr8	10010000	10014999	3.3761	10.8819	0.00072427	0.019072
314	chr8	9825000	9829999	chr8	10175000	10179999	2.9838	9.7767	0.0037991	0.035604
315	chr8	9855000	9859999	chr8	9900000	9904999	-1.3403	11.1505	0.00015751	0.0062806
316	chr8	9855000	9859999	chr8	10010000	10014999	-1.95	11.2175	0.0013198	0.018909
317	chr8	9855000	9859999	chr8	10185000	10189999	-2.0729	11.6991	0.0008654	0.023632
318	chr8	9860000	9864999	chr8	9900000	9904999	-1.0756	11.3964	0.00075251	0.019463
319	chr8	9860000	9864999	chr8	10110000	10114999	1.3268	12.2967	0.0021396	0.03347
320	chr8	9860000	9864999	chr8	10120000	10124999	1.5899	11.909	0.00092337	0.021666
321	chr8	9860000	9864999	chr8	10125000	10129999	-1.6426	11.7322	0.0015669	0.028762
322	chr8	9865000	9869999	chr8	9905000	9909999	-2.6805	9.5534	0.0013356	0.030432
323	chr8	9865000	9869999	chr8	10020000	10024999	3.2688	10.3553	0.0043253	0.043696
324	chr8	9865000	9869999	chr8	10065000	10069999	-2.0258	11.0991	0.0028628	0.037694
325	chr8	9865000	9869999	chr8	10245000	10249999	-2.4322	10.5225	3.6473e-05	0.0015683
326	chr8	9875000	9879999	chr8	9915000	9919999	2.8598	9.6884	0.00087104	0.021374
327	chr8	9875000	9879999	chr8	9985000	9989999	3.2312	10.2806	0.00064055	0.017075
328	chr8	9880000	9884999	chr8	9975000	9979999	-2.2121	10.8409	3.8618e-05	0.0024098
329	chr8	9880000	9884999	chr8	10120000	10124999	1.5628	12.2735	0.00032278	0.010099
330	chr8	9880000	9884999	chr8	10195000	10199999	2.7027	11.0171	0.0026961	0.038901
331	chr8	9880000	9884999	chr8	10265000	10269999	1.7566	10.4382	0.003915	0.035802
332	chr8	9890000	9894999	chr8	10030000	10034999	3.365	10.2954	0.00035856	0.011044
333	chr8	9890000	9894999	chr8	10245000	10249999	-2.2519	10.3691	0.00046281	0.0087874
334	chr8	9900000	9904999	chr8	10030000	10034999	-2.7015	10.8617	0.000241	0.0085654
335	chr8	9900000	9904999	chr8	10140000	10144999	1.8317	11.317	0.0031021	0.042809
336	chr8	9905000	9909999	chr8	10205000	10209999	3.5458	12.0494	2.5658e-05	0.0022213
337	chr8	9915000	9919999	chr8	10110000	10114999	-2.342	11.0604	0.0020392	0.030545
338	chr8	9915000	9919999	chr8	10120000	10124999	1.7577	11.5395	0.0032576	0.038384
339	chr8	9930000	9934999	chr8	10005000	10009999	4.3178	9.7269	0.0004637	0.010563
340	chr8	9935000	9939999	chr8	9995000	9999999	-3.741	10.1975	3.5882e-05	0.0017639
341	chr8	9950000	9954999	chr8	10000000	10004999	-3.1578	9.5986	0.00040858	0.012219
342	chr8	9950000	9954999	chr8	10005000	10009999	2.3384	10.9468	3.0394e-05	0.0015771
343	chr8	9970000	9974999	chr8	10000000	10004999	2.6145	9.4229	0.0011751	0.02191
344	chr8	9970000	9974999	chr8	10120000	10124999	1.9263	10.9881	0.0030043	0.033917
345	chr8	9975000	9979999	chr8	10120000	10124999	3.3972	10.3457	0.0045517	0.043881
346	chr8	9975000	9979999	chr8	10155000	10159999	-2.8577	10.5257	0.0017043	0.022384
347	chr8	9985000	9989999	chr8	10000000	10004999	-1.0854	9.5383	0.00014633	0.0068122
348	chr8	9985000	9989999	chr8	10175000	10179999	2.6903	11.337	6.3548e-05	0.0049851
349	chr8	9990000	9994999	chr8	10105000	10109999	2.7481	10.5538	0.0010543	0.023129
350	chr8	9995000	9999999	chr8	10120000	10124999	2.0921	10.9861	0.00092704	0.021372
351	chr8	9995000	9999999	chr8	10170000	10174999	2.1673	11.4077	8.0835e-05	0.0028954
352	chr8	10000000	10004999	chr8	10120000	10124999	2.7972	10.299	0.0023867	0.037015
353	chr8	10000000	10004999	chr8	10180000	10184999	3.5802	10.7211	9.2407e-05	0.003089
354	chr8	10005000	10009999	chr8	10035000	10039999	3.5212	9.6779	1.5697e-06	0.00010131
355	chr8	10005000	10009999	chr8	10155000	10159999	3.7898	10.8085	3.9772e-06	0.00028492
356	chr8	10005000	10009999	chr8	10205000	10209999	4.3979	11.0253	1.3424e-05	0.00194
357	chr8	10010000	10014999	chr8	10065000	10069999	1.217	11.9169	0.00034011	0.009076
358	chr8	10010000	10014999	chr8	10145000	10149999	-3.469	10.3416	0.00015031	0.0064107
359	chr8	10010000	10014999	chr8	10185000	10189999	2.8081	11.1129	5.3265e-05	0.0019987
360	chr8	10010000	10014999	chr8	10190000	10194999	-2.9854	10.7586	0.00032377	0.0075038
361	chr8	10015000	10019999	chr8	10020000	10024999	1.8404	8.9431	0.0022123	0.0448
362	chr8	10015000	10019999	chr8	10110000	10114999	3.2457	9.9823	0.0029281	0.044205
363	chr8	10020000	10024999	chr8	10125000	10129999	3.8548	10.0185	0.0006444	0.015516
364	chr8	10020000	10024999	chr8	10175000	10179999	-3.1337	10.4505	0.0012714	0.018554
365	chr8	10020000	10024999	chr8	10245000	10249999	3.9499	10.6924	0.0013395	0.023884
366	chr8	10055000	10059999	chr8	10175000	10179999	3.8555	10.7474	6.4287e-06	0.00091395
367	chr8	10055000	10059999	chr8	10205000	10209999	2.1933	11.9309	4.6803e-06	0.00030734
368	chr8	10085000	10089999	chr8	10120000	10124999	-2.5048	10.603	0.00011761	0.0062532
369	chr8	10095000	10099999	chr8	10260000	10264999	-3.1295	10.6875	0.00022251	0.0056376
370	chr8	10105000	10109999	chr8	10165000	10169999	-1.8684	10.7606	0.00030668	0.0084246
371	chr8	10105000	10109999	chr8	10505000	10509999	-3.0872	9.8296	0.0020294	0.023547
372	chr8	10105000	10109999	chr8	10630000	10634999	3.3765	9.839	0.00029605	0.0061832
373	chr8	10110000	10114999	chr8	10115000	10119999	1.3824	9.9436	0.0001495	0.0068122
374	chr8	10110000	10114999	chr8	10120000	10124999	0.9647	11.3917	1.2884e-05	0.0010436
375	chr8	10110000	10114999	chr8	10650000	10654999	3.7626	9.7024	0.0021745	0.024455
376	chr8	10120000	10124999	chr8	10170000	10174999	1.3346	10.8455	0.00050163	0.014547
377	chr8	10120000	10124999	chr8	10270000	10274999	4.0284	10.8621	1.7093e-06	0.00014966
378	chr8	10120000	10124999	chr8	10300000	10304999	2.1242	10.9347	0.0019275	0.024498
379	chr8	10120000	10124999	chr8	10340000	10344999	3.5287	10.6082	0.0034379	0.0388
380	chr8	10120000	10124999	chr8	10400000	10404999	3.6031	11.4661	4.6886e-06	0.00080208
381	chr8	10125000	10129999	chr8	10140000	10144999	-1.4356	9.3098	0.0009256	0.025141
382	chr8	10125000	10129999	chr8	10210000	10214999	3.1532	9.9619	0.0036879	0.049312
383	chr8	10135000	10139999	chr8	10265000	10269999	-2.9849	10.2664	0.0025011	0.038098
384	chr8	10140000	10144999	chr8	10165000	10169999	-2.1167	9.709	0.0017163	0.029387
385	chr8	10145000	10149999	chr8	10175000	10179999	-3.3395	9.742	7.6387e-07	5.8262e-05
386	chr8	10150000	10154999	chr8	10175000	10179999	2.0643	10.3389	2.4115e-05	0.00096345
387	chr8	10150000	10154999	chr8	10180000	10184999	1.4074	10.3039	0.0020077	0.033689
388	chr8	10150000	10154999	chr8	10185000	10189999	-3.4991	9.2008	0.0028005	0.047019
389	chr8	10155000	10159999	chr8	10210000	10214999	-3.665	9.7708	0.0025075	0.034884
390	chr8	10155000	10159999	chr8	10300000	10304999	3.1722	10.479	0.00074989	0.012805
391	chr8	10165000	10169999	chr8	10245000	10249999	-4.0163	10.5584	2.9289e-07	3.9163e-05
392	chr8	10170000	10174999	chr8	10650000	10654999	2.5616	10.3218	0.00063791	0.010241
393	chr8	10175000	10179999	chr8	10195000	10199999	-2.9286	9.6197	0.00049611	0.011562
394	chr8	10175000	10179999	chr8	10300000	10304999	-3.1517	10.6682	8.1227e-05	0.0041293
395	chr8	10175000	10179999	chr8	10400000	10404999	2.6442	10.8962	0.0030397	0.038384
396	chr8	10175000	10179999	chr8	10665000	10669999	-3.0611	9.8256	0.001374	0.017777
397	chr8	10180000	10184999	chr8	10370000	10374999	2.9564	10.6987	0.0048391	0.047051
398	chr8	10185000	10189999	chr8	10190000	10194999	1.1484	10.1992	0.0014949	0.034472
399	chr8	10205000	10209999	chr8	10230000	10234999	1.8707	9.8818	0.00077337	0.015826
400	chr8	10205000	10209999	chr8	10300000	10304999	-1.681	11.1767	0.00015303	0.0055091
401	chr8	10205000	10209999	chr8	10355000	10359999	-1.8135	11.3164	0.00076292	0.012805
402	chr8	10205000	10209999	chr8	10610000	10614999	2.6613	10.7863	7.0077e-07	0.00014636
403	chr8	10205000	10209999	chr8	10630000	10634999	5.0797	10.3892	5.1725e-08	3.7811e-05
404	chr8	10205000	10209999	chr8	10690000	10694999	-3.6483	9.9664	1.7409e-05	0.00094267
405	chr8	10210000	10214999	chr8	10290000	10294999	-3.1244	9.8588	0.0024102	0.038896
406	chr8	10210000	10214999	chr8	10395000	10399999	-2.5914	10.7589	0.0031572	0.038384
407	chr8	10210000	10214999	chr8	10665000	10669999	2.5643	10.2864	8.7147e-05	0.002963
408	chr8	10230000	10234999	chr8	10245000	10249999	2.92	7.8521	0.00028629	0.010778
409	chr8	10245000	10249999	chr8	10290000	10294999	2.1795	10.2125	0.00095724	0.022902
410	chr8	10245000	10249999	chr8	10395000	10399999	1.7579	11.516	0.00062875	0.011797
411	chr8	10245000	10249999	chr8	10505000	10509999	-3.3108	10.7461	0.00045567	0.011975
412	chr8	10245000	10249999	chr8	10510000	10514999	-1.6173	11.5216	0.0030111	0.042809
413	chr8	10250000	10254999	chr8	10405000	10409999	-3.2975	10.602	0.00060635	0.011654
414	chr8	10250000	10254999	chr8	10665000	10669999	-3.3365	9.7775	0.00063314	0.010241
415	chr8	10250000	10254999	chr8	10670000	10674999	-3.0284	9.7248	0.0012879	0.017274
416	chr8	10260000	10264999	chr8	10405000	10409999	1.9898	11.3301	0.00075097	0.012805
417	chr8	10260000	10264999	chr8	10455000	10459999	-2.1123	11.3137	0.0010735	0.023394
418	chr8	10260000	10264999	chr8	10620000	10624999	-3.0646	9.7954	0.0023563	0.024963
419	chr8	10265000	10269999	chr8	10300000	10304999	-1.411	11.5616	5.0246e-05	0.0036989
420	chr8	10265000	10269999	chr8	10330000	10334999	-2.9425	9.9074	0.0033724	0.040918
421	chr8	10265000	10269999	chr8	10570000	10574999	3.2883	11.0671	0.0013244	0.027652
422	chr8	10265000	10269999	chr8	10575000	10579999	4.6759	11.4702	5.6361e-07	0.00034155
423	chr8	10265000	10269999	chr8	10700000	10704999	-2.9316	9.8322	0.0013343	0.017604
424	chr8	10265000	10269999	chr8	10795000	10799999	5.1056	10.1808	9.6015e-08	4.6791e-05
425	chr8	10270000	10274999	chr8	10330000	10334999	-5.251	10.3163	1.4924e-07	3.7055e-05
426	chr8	10270000	10274999	chr8	10630000	10634999	-3.5348	10.0041	1.5677e-05	0.00091677
427	chr8	10275000	10279999	chr8	10330000	10334999	-3.4854	10.1013	0.00011977	0.0038575
428	chr8	10275000	10279999	chr8	10400000	10404999	-1.6077	11.7879	0.00042646	0.012126
429	chr8	10285000	10289999	chr8	10400000	10404999	2.5777	10.8037	0.00034591	0.011044
430	chr8	10300000	10304999	chr8	10330000	10334999	-2.5418	10.3538	7.4965e-09	1.0483e-06
431	chr8	10300000	10304999	chr8	10370000	10374999	-1.6396	10.9896	0.0010066	0.018804
432	chr8	10300000	10304999	chr8	10380000	10384999	-3.9	10.1756	2.2507e-05	0.0016205
433	chr8	10300000	10304999	chr8	10405000	10409999	2.3246	10.6862	0.0001005	0.0041979
434	chr8	10300000	10304999	chr8	10520000	10524999	3.6986	10.6178	0.0022949	0.031463
435	chr8	10320000	10324999	chr8	10330000	10334999	-5.1913	7.8147	6.7296e-05	0.0040882
436	chr8	10330000	10334999	chr8	10340000	10344999	-3.2663	8.4328	3.7501e-05	0.0025777
437	chr8	10330000	10334999	chr8	10350000	10354999	-3.5601	9.7986	5.3237e-07	5.0901e-05
438	chr8	10330000	10334999	chr8	10400000	10404999	-2.5979	10.1135	0.00052189	0.011606
439	chr8	10350000	10354999	chr8	10690000	10694999	-2.6764	9.897	0.0022504	0.024553
440	chr8	10355000	10359999	chr8	10665000	10669999	2.2083	11.7624	0.00059158	0.018868
441	chr8	10355000	10359999	chr8	10670000	10674999	3.1176	10.9964	0.0023303	0.03451
442	chr8	10370000	10374999	chr8	10405000	10409999	2.1699	10.1758	0.00024727	0.0088043
443	chr8	10370000	10374999	chr8	10505000	10509999	3.2673	10.4892	0.00016794	0.0065114
444	chr8	10395000	10399999	chr8	10545000	10549999	-3.0977	10.7213	0.00013838	0.0042491
445	chr8	10395000	10399999	chr8	10570000	10574999	2.6967	10.646	0.0018183	0.023489
446	chr8	10395000	10399999	chr8	10665000	10669999	2.0876	12.3919	2.1069e-06	0.00027684
447	chr8	10395000	10399999	chr8	10920000	10924999	-2.1539	10.4191	0.00053186	0.0097198
448	chr8	10400000	10404999	chr8	10420000	10424999	1.4975	9.9364	0.0023848	0.037752
449	chr8	10405000	10409999	chr8	10625000	10629999	3.582	10.9871	0.00019332	0.0093985
450	chr8	10405000	10409999	chr8	10685000	10689999	-2.2111	11.723	0.00020163	0.008146
451	chr8	10435000	10439999	chr8	10670000	10674999	-2.0226	11.6379	0.0005289	0.013365
452	chr8	10440000	10444999	chr8	10455000	10459999	-1.1098	9.5653	0.00038003	0.012738
453	chr8	10440000	10444999	chr8	10515000	10519999	-5.1599	10.2954	1.5869e-07	3.7055e-05
454	chr8	10440000	10444999	chr8	10570000	10574999	2.694	10.3105	0.0022465	0.036478
455	chr8	10440000	10444999	chr8	10575000	10579999	-2.1927	10.8363	0.00083833	0.019864
456	chr8	10440000	10444999	chr8	10590000	10594999	-2.2065	10.6726	0.004622	0.043881
457	chr8	10440000	10444999	chr8	10630000	10634999	1.5463	11.6081	0.0033404	0.038384
458	chr8	10440000	10444999	chr8	10730000	10734999	-3.5257	11.1592	6.8076e-05	0.0045838
459	chr8	10445000	10449999	chr8	10590000	10594999	-3.933	10.6731	3.0009e-05	0.0014779
460	chr8	10445000	10449999	chr8	10615000	10619999	-2.5376	10.717	0.0007481	0.012805
461	chr8	10445000	10449999	chr8	10655000	10659999	2.6819	11.2645	7.1397e-05	0.0049851
462	chr8	10455000	10459999	chr8	10515000	10519999	-3.4365	10.118	0.00026094	0.0073854
463	chr8	10455000	10459999	chr8	10610000	10614999	-2.332	11.8557	6.1898e-07	7.5029e-05
464	chr8	10455000	10459999	chr8	10670000	10674999	-2.1497	12.246	7.9897e-07	0.00030488
465	chr8	10455000	10459999	chr8	10760000	10764999	-3.1989	11.0947	0.0015564	0.028114
466	chr8	10460000	10464999	chr8	10665000	10669999	-2.4695	11.0222	0.0020896	0.030545
467	chr8	10475000	10479999	chr8	10575000	10579999	2.9813	10.1445	0.00037016	0.011947
468	chr8	10475000	10479999	chr8	10735000	10739999	3.3071	10.6629	0.0015739	0.028762
469	chr8	10515000	10519999	chr8	10575000	10579999	-3.0417	10.0792	0.0007693	0.015967
470	chr8	10515000	10519999	chr8	10620000	10624999	3.7426	9.726	0.001937	0.032965
471	chr8	10520000	10524999	chr8	10565000	10569999	-2.6242	10.2677	3.4411e-05	0.0027443
472	chr8	10545000	10549999	chr8	10615000	10619999	2.5221	10.8212	1.4143e-05	0.0010412
473	chr8	10545000	10549999	chr8	10735000	10739999	2.1005	11.4035	0.00088106	0.021417
474	chr8	10545000	10549999	chr8	10760000	10764999	2.9965	10.7243	0.0048272	0.047051
475	chr8	10555000	10559999	chr8	10575000	10579999	1.4649	10.7165	0.00027715	0.007751
476	chr8	10565000	10569999	chr8	10610000	10614999	1.8082	10.9415	1.6159e-05	0.0017183
477	chr8	10565000	10569999	chr8	10665000	10669999	1.566	11.2093	0.00082061	0.017862
478	chr8	10575000	10579999	chr8	10635000	10639999	-3.2549	10.1166	0.00013127	0.004087
479	chr8	10585000	10589999	chr8	10625000	10629999	-1.3911	10.7426	0.0020701	0.039161
480	chr8	10585000	10589999	chr8	11160000	11164999	-2.8831	9.7627	0.0040455	0.03623
481	chr8	10610000	10614999	chr8	10690000	10694999	2.2182	11.0692	4.857e-05	0.0026067
482	chr8	10610000	10614999	chr8	10775000	10779999	-2.4051	10.798	0.00091402	0.014415
483	chr8	10620000	10624999	chr8	10670000	10674999	-1.4038	11.0825	0.0003577	0.011411
484	chr8	10625000	10629999	chr8	10760000	10764999	1.6775	11.0857	0.0021986	0.036478
485	chr8	10630000	10634999	chr8	10760000	10764999	-2.7045	10.663	0.00036615	0.011044
486	chr8	10650000	10654999	chr8	10670000	10674999	-0.7179	12.9223	5.2453e-06	0.00024449
487	chr8	10650000	10654999	chr8	11105000	11109999	2.8012	10.0087	0.00049648	0.0093059
488	chr8	10650000	10654999	chr8	11230000	11234999	2.8521	9.9099	0.00064935	0.010241
489	chr8	10650000	10654999	chr8	11780000	11784999	2.4489	14.0022	0.00032256	0.0060748
490	chr8	10655000	10659999	chr8	10685000	10689999	-4.3331	9.6387	6.741e-07	5.6557e-05
491	chr8	10665000	10669999	chr8	10840000	10844999	-2.5908	11.0428	0.00015536	0.0045343
492	chr8	10665000	10669999	chr8	11160000	11164999	1.8883	10.2739	0.0036089	0.034665
493	chr8	10670000	10674999	chr8	10690000	10694999	-1.298	11.086	0.0026336	0.038765
494	chr8	10670000	10674999	chr8	10730000	10734999	-3.4481	9.8387	0.0016008	0.0267
495	chr8	10670000	10674999	chr8	10880000	10884999	-4.0423	10.524	0.0015728	0.025019
496	chr8	10670000	10674999	chr8	10920000	10924999	3.1255	11.0661	0.00012732	0.0049206
497	chr8	10670000	10674999	chr8	11100000	11104999	-2.7549	10.1571	9.8442e-05	0.0031746
498	chr8	10690000	10694999	chr8	10750000	10754999	-3.1474	9.8519	0.0029342	0.038063
499	chr8	10725000	10729999	chr8	11125000	11129999	-3.5805	10.1201	1.3615e-05	0.00084307
500	chr8	10730000	10734999	chr8	10735000	10739999	-0.6366	11.1825	0.0015921	0.034472
501	chr8	10735000	10739999	chr8	11100000	11104999	1.3688	11.1497	0.0016971	0.020506
502	chr8	10735000	10739999	chr8	11190000	11194999	2.8576	9.803	0.0022738	0.024625
503	chr8	10745000	10749999	chr8	10785000	10789999	-3.0747	9.7276	0.00010666	0.0060042
504	chr8	10745000	10749999	chr8	11105000	11109999	3.4656	10.057	4.9113e-05	0.0018895
505	chr8	10750000	10754999	chr8	11125000	11129999	3.1436	9.9991	0.00013522	0.0040345
506	chr8	10750000	10754999	chr8	11160000	11164999	-1.9776	11.1704	9.1267e-06	0.00072377
507	chr8	10760000	10764999	chr8	10800000	10804999	2.3221	10.4353	6.2725e-05	0.0040018
508	chr8	10760000	10764999	chr8	10845000	10849999	2.8962	10.1737	0.0015164	0.027831
509	chr8	10760000	10764999	chr8	11080000	11084999	2.847	11.0349	0.0013689	0.027652
510	chr8	10760000	10764999	chr8	11110000	11114999	-2.7875	10.1087	0.00012864	0.0040014
511	chr8	10760000	10764999	chr8	11160000	11164999	-0.994	11.476	0.0061647	0.048718
512	chr8	10760000	10764999	chr8	11210000	11214999	-2.5668	10.2225	0.00017535	0.0047475
513	chr8	10770000	10774999	chr8	10795000	10799999	-1.7743	10.0003	0.0010774	0.021021
514	chr8	10775000	10779999	chr8	10920000	10924999	1.5361	11.8204	0.0005199	0.01138
515	chr8	10775000	10779999	chr8	10940000	10944999	2.5316	11.2175	4.6975e-05	0.0019632
516	chr8	10775000	10779999	chr8	11005000	11009999	3.8557	10.991	7.394e-06	0.00069398
517	chr8	10775000	10779999	chr8	11060000	11064999	-1.8085	11.8403	0.0010361	0.025116
518	chr8	10775000	10779999	chr8	11080000	11084999	1.8898	11.9105	0.00089691	0.023632
519	chr8	10775000	10779999	chr8	11130000	11134999	-1.626	10.736	0.0015378	0.019054
520	chr8	10775000	10779999	chr8	11255000	11259999	2.8251	9.8694	0.0011492	0.01585
521	chr8	10775000	10779999	chr8	11780000	11784999	3.4161	13.8153	0.00026682	0.0060748
522	chr8	10795000	10799999	chr8	10870000	10874999	-2.9095	10.6156	8.5198e-06	0.00079575
523	chr8	10795000	10799999	chr8	11170000	11174999	-1.6737	10.3522	0.0052959	0.044243
524	chr8	10795000	10799999	chr8	11225000	11229999	2.7895	9.8869	0.00070537	0.010774
525	chr8	10795000	10799999	chr8	11255000	11259999	3.301	10.1322	2.1972e-05	0.0011077
526	chr8	10815000	10819999	chr8	11115000	11119999	2.9033	11.7285	1.2458e-05	0.0012583
527	chr8	10815000	10819999	chr8	11165000	11169999	3.728	9.7762	0.00063798	0.010241
528	chr8	10820000	10824999	chr8	10960000	10964999	-4.1088	10.2571	3.9851e-05	0.0035959
529	chr8	10820000	10824999	chr8	10970000	10974999	-5.7223	10.8928	6.3034e-08	1.2418e-05
530	chr8	10820000	10824999	chr8	11070000	11074999	-4.0992	10.8808	3.436e-05	0.0018812
531	chr8	10820000	10824999	chr8	11125000	11129999	2.4002	11.292	0.001982	0.031996
532	chr8	10830000	10834999	chr8	10860000	10864999	-3.3432	9.0234	0.003382	0.043654
533	chr8	10840000	10844999	chr8	10905000	10909999	-3.8255	10.094	2.7329e-05	0.0015771
534	chr8	10840000	10844999	chr8	11060000	11064999	3.2999	10.7933	0.00051864	0.014899
535	chr8	10840000	10844999	chr8	11100000	11104999	1.2574	12.5045	0.0019287	0.031832
536	chr8	10840000	10844999	chr8	11115000	11119999	2.3681	11.6958	2.824e-05	0.0016867
537	chr8	10840000	10844999	chr8	11210000	11214999	3.5235	9.8797	9.9885e-05	0.0031746
538	chr8	10845000	10849999	chr8	10860000	10864999	-4.5446	7.9543	2.439e-06	0.00029633
539	chr8	10845000	10849999	chr8	11055000	11059999	-3.1224	10.9341	0.00048913	0.014899
540	chr8	10860000	10864999	chr8	11160000	11164999	2.6364	11.2195	0.0020064	0.031996
541	chr8	10865000	10869999	chr8	10910000	10914999	-1.3876	10.6815	0.0020869	0.039161
542	chr8	10865000	10869999	chr8	11090000	11094999	1.6424	11.4554	0.0042017	0.045008
543	chr8	10865000	10869999	chr8	11120000	11124999	3.0522	10.6135	0.0029998	0.042809
544	chr8	10865000	10869999	chr8	11165000	11169999	-3.5644	11.2412	0.00015959	0.006908
545	chr8	10865000	10869999	chr8	11170000	11174999	3.7057	11.124	0.00011566	0.0063716
546	chr8	10870000	10874999	chr8	11075000	11079999	-1.6613	11.3745	0.0040713	0.044535
547	chr8	10880000	10884999	chr8	11055000	11059999	-2.7812	10.5837	0.00094599	0.014617
548	chr8	10880000	10884999	chr8	11060000	11064999	3.0375	10.4441	0.0049104	0.045626
549	chr8	10880000	10884999	chr8	11100000	11104999	-1.5967	11.7642	0.0015329	0.025019
550	chr8	10880000	10884999	chr8	11115000	11119999	2.0351	11.0146	0.0036653	0.044595
551	chr8	10880000	10884999	chr8	11125000	11129999	2.5584	12.1004	1.162e-07	2.5447e-05
552	chr8	10880000	10884999	chr8	11200000	11204999	3.3341	10.872	0.0012151	0.027131
553	chr8	10890000	10894999	chr8	10915000	10919999	3.3496	9.3111	0.00051052	0.011576
554	chr8	10895000	10899999	chr8	11125000	11129999	2.7354	11.4368	1.4093e-05	0.0011574
555	chr8	10905000	10909999	chr8	10940000	10944999	1.5143	10.7989	0.001679	0.033999
556	chr8	10905000	10909999	chr8	10960000	10964999	2.6673	9.9976	0.0019694	0.031301
557	chr8	10905000	10909999	chr8	11060000	11064999	4.107	10.9227	1.1504e-06	0.00011332
558	chr8	10905000	10909999	chr8	11125000	11129999	3.4018	11.1604	1.4914e-05	0.00194
559	chr8	10910000	10914999	chr8	11215000	11219999	3.229	10.9336	0.0015774	0.028114
560	chr8	10915000	10919999	chr8	10935000	10939999	-3.3194	9.4254	0.00023942	0.007174
561	chr8	10915000	10919999	chr8	11060000	11064999	2.8273	10.8664	9.4082e-05	0.003089
562	chr8	10915000	10919999	chr8	11125000	11129999	-2.7081	10.8827	0.0031077	0.038384
563	chr8	10920000	10924999	chr8	10935000	10939999	0.8435	10.6674	0.00056939	0.017295
564	chr8	10920000	10924999	chr8	10970000	10974999	1.4512	11.1657	0.00015334	0.0062806
565	chr8	10920000	10924999	chr8	11050000	11054999	1.5135	11.3884	0.0020053	0.036478
566	chr8	10920000	10924999	chr8	11075000	11079999	-2.3278	11.7695	2.7874e-06	0.00021965
567	chr8	10940000	10944999	chr8	11180000	11184999	-2.8176	10.7665	0.0017451	0.030171
568	chr8	10955000	10959999	chr8	11055000	11059999	-2.1289	11.5554	1.4059e-07	2.6319e-05
569	chr8	10955000	10959999	chr8	11215000	11219999	3.5672	10.6575	0.0011191	0.022281
570	chr8	10955000	10959999	chr8	11605000	11609999	3.0204	9.9414	0.00024407	0.0056913
571	chr8	10960000	10964999	chr8	11025000	11029999	2.4839	10.1476	0.0015869	0.0267
572	chr8	10960000	10964999	chr8	11170000	11174999	-2.2674	11.1594	0.00092803	0.021723
573	chr8	10960000	10964999	chr8	11190000	11194999	-2.51	11.0163	0.0010573	0.022281
574	chr8	10965000	10969999	chr8	10980000	10984999	-2.8438	7.8324	0.002565	0.049864
575	chr8	10970000	10974999	chr8	11055000	11059999	1.1436	12.6327	0.00050143	0.013804
576	chr8	10970000	10974999	chr8	11100000	11104999	-1.4298	12.3133	5.8866e-05	0.0038625
577	chr8	10970000	10974999	chr8	11130000	11134999	-2.8882	10.387	0.003703	0.038907
578	chr8	10970000	10974999	chr8	11170000	11174999	-2.4909	10.7165	0.0047373	0.047051
579	chr8	10980000	10984999	chr8	11110000	11114999	-2.7125	10.4428	0.0021661	0.036478
580	chr8	10990000	10994999	chr8	11010000	11014999	3.418	9.2901	0.00055156	0.012178
581	chr8	10990000	10994999	chr8	11015000	11019999	-1.3495	10.9555	0.0012924	0.023572
582	chr8	10990000	10994999	chr8	11100000	11104999	-1.3938	12.1328	0.00013778	0.0061854
583	chr8	10990000	10994999	chr8	11130000	11134999	-2.8211	10.3595	0.0021405	0.036478
584	chr8	10990000	10994999	chr8	11355000	11359999	4.0939	10.2968	2.6207e-07	9.5787e-05
585	chr8	10995000	10999999	chr8	11100000	11104999	1.2308	11.7392	0.00087103	0.018529
586	chr8	10995000	10999999	chr8	11155000	11159999	2.4935	10.5642	0.0045542	0.043881
587	chr8	10995000	10999999	chr8	11230000	11234999	-3.0094	10.979	9.1539e-05	0.0037588
588	chr8	10995000	10999999	chr8	11305000	11309999	-2.7193	11.374	0.00059014	0.018868
589	chr8	11005000	11009999	chr8	11015000	11019999	-0.8023	10.6081	0.0016764	0.034669
590	chr8	11005000	11009999	chr8	11065000	11069999	-2.2967	10.2694	0.0011512	0.020677
591	chr8	11005000	11009999	chr8	11135000	11139999	-3.9229	10.3357	0.00012704	0.0060203
592	chr8	11020000	11024999	chr8	11080000	11084999	-2.8119	9.8846	0.0023621	0.034472
593	chr8	11020000	11024999	chr8	11110000	11114999	-2.8749	10.0401	0.0032824	0.046788
594	chr8	11020000	11024999	chr8	11155000	11159999	3.2378	10.5976	5.3573e-05	0.0038625
595	chr8	11020000	11024999	chr8	11230000	11234999	3.0164	10.6937	0.0047657	0.047051
596	chr8	11025000	11029999	chr8	11045000	11049999	-1.8523	10.0036	0.00020071	0.006237
597	chr8	11025000	11029999	chr8	11095000	11099999	2.1395	10.2246	0.0025397	0.034884
598	chr8	11025000	11029999	chr8	11160000	11164999	-3.4909	10.2384	0.00075633	0.018627
599	chr8	11055000	11059999	chr8	11085000	11089999	3.4863	9.1928	0.00073276	0.01537
600	chr8	11055000	11059999	chr8	11305000	11309999	1.8168	12.5411	2.124e-05	0.0015505
601	chr8	11060000	11064999	chr8	11070000	11074999	-0.7595	10.9798	0.00019253	0.0077974
602	chr8	11060000	11064999	chr8	11215000	11219999	2.6711	10.818	0.00020073	0.0054544
603	chr8	11070000	11074999	chr8	11255000	11259999	-2.8945	11.0283	0.00036597	0.01285
604	chr8	11075000	11079999	chr8	11190000	11194999	-2.0907	10.7909	0.001132	0.02414
605	chr8	11080000	11084999	chr8	11125000	11129999	-0.8895	11.6048	0.002342	0.042288
606	chr8	11080000	11084999	chr8	11605000	11609999	4.0474	9.696	0.00034894	0.0070854
607	chr8	11095000	11099999	chr8	11255000	11259999	-3.7725	10.6617	4.7337e-05	0.0019632
608	chr8	11095000	11099999	chr8	11305000	11309999	-4.3631	11.0036	1.5348e-05	0.00194
609	chr8	11100000	11104999	chr8	11155000	11159999	-1.3552	11.2905	0.001415	0.024475
610	chr8	11100000	11104999	chr8	11240000	11244999	3.118	10.4703	0.00053175	0.014632
611	chr8	11100000	11104999	chr8	11245000	11249999	5.8657	10.9872	1.2333e-08	4.8594e-06
612	chr8	11100000	11104999	chr8	11270000	11274999	-2.5263	10.4607	0.0046108	0.043881
613	chr8	11100000	11104999	chr8	11460000	11464999	1.6937	10.4401	0.0039089	0.035802
614	chr8	11100000	11104999	chr8	11465000	11469999	2.1646	10.6492	0.00027823	0.0058953
615	chr8	11105000	11109999	chr8	11245000	11249999	5.4514	10.5073	1.1932e-06	0.00050889
616	chr8	11105000	11109999	chr8	11470000	11474999	3.1714	9.9733	0.00022295	0.0053434
617	chr8	11105000	11109999	chr8	11780000	11784999	2.8693	9.7718	0.0038838	0.035802
618	chr8	11110000	11114999	chr8	11125000	11129999	-0.9703	10.4168	0.0015959	0.034472
619	chr8	11110000	11114999	chr8	11170000	11174999	-2.6402	10.3433	0.0028703	0.037759
620	chr8	11115000	11119999	chr8	11140000	11144999	1.4935	9.9778	0.0028771	0.040232
621	chr8	11115000	11119999	chr8	11245000	11249999	5.2585	10.3996	3.8464e-06	0.00072193
622	chr8	11115000	11119999	chr8	11315000	11319999	-3.191	10.9692	0.00025961	0.010938
623	chr8	11125000	11129999	chr8	11245000	11249999	4.0682	11.1252	2.0933e-08	1.7856e-05
624	chr8	11125000	11129999	chr8	11255000	11259999	-2.896	10.4454	0.00037548	0.011044
625	chr8	11125000	11129999	chr8	11355000	11359999	-2.3309	11.1343	0.0011191	0.022281
626	chr8	11125000	11129999	chr8	11470000	11474999	-2.5495	9.8325	0.0060463	0.048304
627	chr8	11125000	11129999	chr8	11650000	11654999	-3.3766	9.7878	0.00059754	0.010241
628	chr8	11135000	11139999	chr8	11140000	11144999	1.1352	9.3887	0.0016615	0.034669
629	chr8	11140000	11144999	chr8	11160000	11164999	-1.8586	10.7863	4.8288e-06	0.00023832
630	chr8	11140000	11144999	chr8	11305000	11309999	-2.5506	10.461	0.0046063	0.043881
631	chr8	11150000	11154999	chr8	11305000	11309999	-3.1382	10.5486	0.0010619	0.015789
632	chr8	11155000	11159999	chr8	11185000	11189999	-3.8904	9.1928	0.00031073	0.0084097
633	chr8	11155000	11159999	chr8	11210000	11214999	1.8873	10.8407	0.0019949	0.031301
634	chr8	11155000	11159999	chr8	11215000	11219999	1.9727	10.7961	8.0158e-05	0.0028795
635	chr8	11155000	11159999	chr8	11220000	11224999	-2.9027	10.2381	0.00010645	0.0036824
636	chr8	11155000	11159999	chr8	11315000	11319999	-3.4614	10.5806	0.0001402	0.0042491
637	chr8	11155000	11159999	chr8	11475000	11479999	-2.7576	10.9884	0.0023349	0.03451
638	chr8	11160000	11164999	chr8	11190000	11194999	-0.7837	12.3606	0.002782	0.040232
639	chr8	11160000	11164999	chr8	11220000	11224999	1.5158	11.2986	0.00039033	0.010127
640	chr8	11160000	11164999	chr8	11240000	11244999	-1.362	11.1811	0.001103	0.022286
641	chr8	11160000	11164999	chr8	11245000	11249999	3.6574	11.1468	1.9441e-10	1.8197e-07
642	chr8	11160000	11164999	chr8	11290000	11294999	-1.5098	11.796	0.00019421	0.0072027
643	chr8	11160000	11164999	chr8	11315000	11319999	-1.8195	11.3154	0.00076377	0.012805
644	chr8	11160000	11164999	chr8	11395000	11399999	2.2581	11.1689	0.001938	0.031832
645	chr8	11160000	11164999	chr8	11475000	11479999	2.4999	11.1104	0.0033789	0.046537
646	chr8	11160000	11164999	chr8	11495000	11499999	2.23	10.1279	0.0016962	0.020506
647	chr8	11160000	11164999	chr8	11605000	11609999	-1.9211	11.2173	9.9011e-06	0.00072377
648	chr8	11160000	11164999	chr8	11740000	11744999	-2.2125	10.1971	0.00094539	0.013163
649	chr8	11160000	11164999	chr8	11815000	11819999	2.4292	10.4985	5.4731e-05	0.0019516
650	chr8	11165000	11169999	chr8	11205000	11209999	-3.0221	9.6946	0.00025038	0.0088043
651	chr8	11165000	11169999	chr8	11275000	11279999	2.5788	10.4994	0.0016341	0.030975
652	chr8	11165000	11169999	chr8	11350000	11354999	2.5515	11.219	0.000152	0.0087331
653	chr8	11170000	11174999	chr8	11220000	11224999	-2.8642	9.8667	0.00014699	0.0062806
654	chr8	11170000	11174999	chr8	11305000	11309999	-1.4049	11.7473	0.0015529	0.030105
655	chr8	11170000	11174999	chr8	11330000	11334999	-4.2598	11.083	4.9041e-08	1.2418e-05
656	chr8	11170000	11174999	chr8	11645000	11649999	3.2185	9.9244	0.00040054	0.0080217
657	chr8	11180000	11184999	chr8	11215000	11219999	1.6328	10.6215	0.001881	0.036737
658	chr8	11180000	11184999	chr8	11505000	11509999	-4.0671	11.3492	7.8651e-06	0.00095325
659	chr8	11180000	11184999	chr8	11780000	11784999	2.4129	9.8579	0.0037829	0.035604
660	chr8	11190000	11194999	chr8	11210000	11214999	1.2671	11.2579	5.0805e-05	0.0017761
661	chr8	11190000	11194999	chr8	11245000	11249999	4.3053	10.8218	1.1685e-10	1.0914e-07
662	chr8	11190000	11194999	chr8	11355000	11359999	-2.2943	10.8634	0.0016132	0.021971
663	chr8	11190000	11194999	chr8	11605000	11609999	2.4174	10.1306	0.00065146	0.010241
664	chr8	11195000	11199999	chr8	11215000	11219999	1.1253	11.6303	0.00026364	0.0076274
665	chr8	11195000	11199999	chr8	11245000	11249999	6.4688	10.4124	2.942e-11	7.0387e-09
666	chr8	11210000	11214999	chr8	11215000	11219999	0.7436	12.011	0.0025024	0.04964
667	chr8	11210000	11214999	chr8	11245000	11249999	6.4742	10.4123	3.9454e-13	3.7757e-10
668	chr8	11210000	11214999	chr8	11300000	11304999	-3.4591	9.8876	0.0014525	0.02719
669	chr8	11210000	11214999	chr8	11355000	11359999	-2.8288	10.4435	0.0049216	0.045626
670	chr8	11210000	11214999	chr8	11800000	11804999	-2.503	10.0817	0.00088475	0.012475
671	chr8	11215000	11219999	chr8	11245000	11249999	4.3597	10.13	1.3314e-06	9.309e-05
672	chr8	11215000	11219999	chr8	11300000	11304999	4.1638	10.1518	7.2202e-05	0.0033791
673	chr8	11215000	11219999	chr8	11305000	11309999	-1.4668	11.2899	0.00058625	0.015344
674	chr8	11215000	11219999	chr8	11450000	11454999	2.2964	11.438	0.00017433	0.0060283
675	chr8	11215000	11219999	chr8	11475000	11479999	3.1793	11.239	2.6028e-05	0.0016867
676	chr8	11215000	11219999	chr8	11615000	11619999	-2.2232	9.8774	0.0035525	0.034665
677	chr8	11220000	11224999	chr8	11245000	11249999	5.9808	9.7514	3.6456e-11	1.0195e-08
678	chr8	11220000	11224999	chr8	11605000	11609999	-2.1341	9.8409	0.0058801	0.047496
679	chr8	11225000	11229999	chr8	11245000	11249999	7.1713	10.6491	2.0713e-24	1.7378e-21
680	chr8	11225000	11229999	chr8	11330000	11334999	-4.4871	9.7073	0.0029944	0.044489
681	chr8	11230000	11234999	chr8	11245000	11249999	8.253	10.1465	5.5127e-29	5.3583e-26
682	chr8	11230000	11234999	chr8	11265000	11269999	-2.8252	9.858	0.0010876	0.025386
683	chr8	11235000	11239999	chr8	11245000	11249999	4.5731	8.8786	1.5673e-12	3.0469e-10
684	chr8	11245000	11249999	chr8	11250000	11254999	5.2886	7.8776	0.00033801	0.011734
685	chr8	11245000	11249999	chr8	11255000	11259999	7.1681	9.2032	5.7101e-21	2.7751e-18
686	chr8	11245000	11249999	chr8	11305000	11309999	6.0293	10.4248	1.8707e-08	8.7363e-06
687	chr8	11245000	11249999	chr8	11405000	11409999	6.107	11.1479	9.2186e-10	7.2642e-07
688	chr8	11245000	11249999	chr8	11475000	11479999	5.4603	10.9434	7.79e-07	0.00012795
689	chr8	11245000	11249999	chr8	11605000	11609999	4.9172	9.7578	9.6172e-05	0.0031746
690	chr8	11245000	11249999	chr8	11780000	11784999	3.4283	10.1131	3.1895e-05	0.0014131
691	chr8	11250000	11254999	chr8	11405000	11409999	2.019	11.0162	0.0030129	0.033917
692	chr8	11250000	11254999	chr8	11790000	11794999	-1.919	10.2441	0.0023452	0.024963
693	chr8	11255000	11259999	chr8	11315000	11319999	-2.1586	10.464	0.0021526	0.032428
694	chr8	11255000	11259999	chr8	11815000	11819999	2.3476	10.0536	0.0013716	0.017777
695	chr8	11260000	11264999	chr8	11475000	11479999	-3.1181	10.6728	0.0013168	0.023884
696	chr8	11265000	11269999	chr8	11405000	11409999	2.0997	11.7617	4.2317e-06	0.00072193
697	chr8	11265000	11269999	chr8	11475000	11479999	-3.8123	10.9046	7.8878e-05	0.0049851
698	chr8	11270000	11274999	chr8	11330000	11334999	-1.698	10.5285	0.0030589	0.038609
699	chr8	11270000	11274999	chr8	11405000	11409999	2.0501	11.4557	8.2296e-05	0.0041293
700	chr8	11275000	11279999	chr8	11345000	11349999	2.7158	10.0144	0.0029889	0.038242
701	chr8	11275000	11279999	chr8	11365000	11369999	3.5036	10.394	3.4164e-06	0.00039971
702	chr8	11275000	11279999	chr8	11380000	11384999	3.8469	10.6313	1.6225e-08	5.0622e-06
703	chr8	11275000	11279999	chr8	11470000	11474999	2.9925	10.7184	0.0046435	0.047051
704	chr8	11285000	11289999	chr8	11330000	11334999	1.2165	11.1566	0.00066674	0.017724
705	chr8	11290000	11294999	chr8	11355000	11359999	1.3717	12.0773	4.6822e-05	0.0019878
706	chr8	11290000	11294999	chr8	11365000	11369999	2.4306	10.685	9.7206e-06	0.00082537
707	chr8	11290000	11294999	chr8	11370000	11374999	2.584	10.4571	9.2578e-05	0.0041263
708	chr8	11290000	11294999	chr8	11390000	11394999	1.6382	10.8477	0.00059015	0.015344
709	chr8	11290000	11294999	chr8	11470000	11474999	4.2169	10.625	5.2544e-05	0.0019987
710	chr8	11290000	11294999	chr8	11625000	11629999	2.6079	9.8528	0.0018584	0.021911
711	chr8	11290000	11294999	chr8	11740000	11744999	-1.7839	10.399	0.0021121	0.024124
712	chr8	11300000	11304999	chr8	11385000	11389999	4.1509	10.2196	4.8869e-05	0.0026067
713	chr8	11300000	11304999	chr8	11405000	11409999	2.3667	10.5767	0.00014924	0.0055091
714	chr8	11305000	11309999	chr8	11345000	11349999	1.3534	10.8365	0.0015557	0.033084
715	chr8	11305000	11309999	chr8	11355000	11359999	1.7334	11.9092	1.2703e-10	2.4313e-08
716	chr8	11305000	11309999	chr8	11385000	11389999	1.2816	11.701	0.00046468	0.013592
717	chr8	11305000	11309999	chr8	11390000	11394999	1.0322	11.8638	0.00136	0.02652
718	chr8	11305000	11309999	chr8	11400000	11404999	-5.6165	10.2794	1.9845e-07	3.0959e-05
719	chr8	11305000	11309999	chr8	11425000	11429999	2.1699	10.7625	0.0014574	0.028912
720	chr8	11305000	11309999	chr8	11640000	11644999	3.8132	10.0598	5.3381e-06	0.00055254
721	chr8	11305000	11309999	chr8	11715000	11719999	-2.0674	10.1629	0.0041328	0.03623
722	chr8	11305000	11309999	chr8	11735000	11739999	-2.0904	10.6466	0.00013262	0.0040345
723	chr8	11315000	11319999	chr8	11345000	11349999	1.8545	9.8181	0.0011527	0.02191
724	chr8	11330000	11334999	chr8	11345000	11349999	1.5923	9.122	6.6945e-06	0.0006507
725	chr8	11330000	11334999	chr8	11350000	11354999	1.7138	11.1106	7.4702e-08	8.9536e-06
726	chr8	11330000	11334999	chr8	11355000	11359999	3.1495	10.9034	5.4602e-07	5.0901e-05
727	chr8	11330000	11334999	chr8	11375000	11379999	-4.3312	9.791	0.00012865	0.0062806
728	chr8	11330000	11334999	chr8	11380000	11384999	2.5327	10.404	2.9671e-05	0.0025813
729	chr8	11330000	11334999	chr8	11410000	11414999	-3.3433	10.9975	1.2588e-08	5.0622e-06
730	chr8	11330000	11334999	chr8	11460000	11464999	-2.3574	10.7959	0.0013142	0.026691
731	chr8	11330000	11334999	chr8	11740000	11744999	-3.2505	9.7055	0.002137	0.024219
732	chr8	11340000	11344999	chr8	11395000	11399999	-3.2079	10.2565	7.3065e-05	0.0027419
733	chr8	11345000	11349999	chr8	11400000	11404999	-5.2348	9.9173	1.5514e-05	0.0010412
734	chr8	11345000	11349999	chr8	11410000	11414999	-3.0328	9.8978	0.0033733	0.040918
735	chr8	11350000	11354999	chr8	11400000	11404999	-5.5885	9.7728	2.6064e-06	0.00035634
736	chr8	11350000	11354999	chr8	11405000	11409999	-1.1149	12.1392	0.00084281	0.017113
737	chr8	11350000	11354999	chr8	11420000	11424999	2.0217	10.1476	0.0044931	0.049371
738	chr8	11350000	11354999	chr8	11450000	11454999	3.884	10.0855	0.00041149	0.012424
739	chr8	11355000	11359999	chr8	11395000	11399999	-0.7883	12.1477	0.0022814	0.041986
740	chr8	11355000	11359999	chr8	11400000	11404999	-6.6176	10.4893	7.9234e-13	3.7914e-10
741	chr8	11355000	11359999	chr8	11705000	11709999	2.5209	9.8273	0.0061567	0.048718
742	chr8	11355000	11359999	chr8	11740000	11744999	2.5181	10.0795	0.00088744	0.012475
743	chr8	11355000	11359999	chr8	11765000	11769999	-3.0145	9.7985	0.0023219	0.024961
744	chr8	11365000	11369999	chr8	11395000	11399999	-1.5913	10.4924	0.00042988	0.010305
745	chr8	11365000	11369999	chr8	11450000	11454999	-3.2343	9.9726	0.00064068	0.015516
746	chr8	11370000	11374999	chr8	11405000	11409999	-1.5626	10.8392	0.00034598	0.011411
747	chr8	11380000	11384999	chr8	11400000	11404999	-6.3973	10.0315	1.653e-14	6.9345e-12
748	chr8	11385000	11389999	chr8	11400000	11404999	-5.7935	8.1706	9.4878e-09	1.3174e-06
749	chr8	11390000	11394999	chr8	11400000	11404999	-2.9545	8.538	4.0739e-06	0.00043998
750	chr8	11390000	11394999	chr8	11420000	11424999	-3.3085	9.8393	1.1631e-05	0.00051361
751	chr8	11390000	11394999	chr8	11605000	11609999	-2.6404	11.2097	0.00017511	0.0092227
752	chr8	11395000	11399999	chr8	11400000	11404999	-5.7884	8.1654	7.399e-06	0.0006538
753	chr8	11395000	11399999	chr8	11410000	11414999	-2.3713	8.2933	0.00016907	0.0071448
754	chr8	11395000	11399999	chr8	11780000	11784999	-3.5349	9.6383	0.0063879	0.049676
755	chr8	11400000	11404999	chr8	11405000	11409999	-6.7809	8.8751	6.1036e-17	1.9776e-14
756	chr8	11405000	11409999	chr8	11765000	11769999	2.836	9.8082	0.0033229	0.033391
757	chr8	11450000	11454999	chr8	11505000	11509999	1.951	10.3932	0.0026523	0.035902
758	chr8	11450000	11454999	chr8	11520000	11524999	-2.1039	10.0456	0.0043655	0.048541
759	chr8	11450000	11454999	chr8	11765000	11769999	-4.7107	11.4173	1.3741e-06	0.00041635
760	chr8	11475000	11479999	chr8	11490000	11494999	-1.9981	8.4974	0.00032567	0.011724
761	chr8	11475000	11479999	chr8	11575000	11579999	2.9897	10.2557	0.00064651	0.015516
762	chr8	11475000	11479999	chr8	11820000	11824999	-3.8573	9.728	0.0012642	0.017114
763	chr8	11495000	11499999	chr8	11520000	11524999	1.6597	10.9228	0.00010881	0.0035112
764	chr8	11495000	11499999	chr8	11530000	11534999	2.8005	9.907	0.0002576	0.0088043
765	chr8	11495000	11499999	chr8	11560000	11564999	1.6181	10.6149	0.0040343	0.045952
766	chr8	11515000	11519999	chr8	11575000	11579999	-3.1441	9.7331	0.0037648	0.044512
767	chr8	11515000	11519999	chr8	11815000	11819999	-3.3701	10.9068	0.0015163	0.028114
768	chr8	11530000	11534999	chr8	11605000	11609999	-2.7915	10.3536	0.00011676	0.0038575
769	chr8	11540000	11544999	chr8	11605000	11609999	-2.8261	10.5461	1.5606e-05	0.0010412
770	chr8	11575000	11579999	chr8	11790000	11794999	-3.4149	10.935	0.0004963	0.014899
771	chr8	11605000	11609999	chr8	11705000	11709999	-2.9668	10.9306	5.5004e-08	1.2871e-05
772	chr8	11615000	11619999	chr8	11685000	11689999	-1.9047	10.3859	0.0024788	0.034884
773	chr8	11625000	11629999	chr8	11650000	11654999	-1.2453	10.6362	0.0028313	0.040232
774	chr8	11635000	11639999	chr8	11790000	11794999	-2.0177	11.1781	0.00091464	0.014415
775	chr8	11640000	11644999	chr8	11665000	11669999	-4.0186	8.9876	0.0015093	0.026943
776	chr8	11675000	11679999	chr8	11740000	11744999	4.2496	10.2056	5.8944e-06	0.00068817
777	chr8	11680000	11684999	chr8	11765000	11769999	-3.54	10.1242	5.0129e-05	0.0026067
778	chr8	11695000	11699999	chr8	11705000	11709999	-0.5991	11.1972	0.00097731	0.025674
779	chr8	11715000	11719999	chr8	11730000	11734999	-0.9218	9.5573	0.0010552	0.026992
780	chr8	11770000	11774999	chr8	11790000	11794999	3.1495	11.6042	2.1492e-06	0.0001288
