# Supplementary material for: Haplotype-specific chromatin looping reveals genetic interactions of regulatory regions modulating gene expression in 8p23.1
Source: Front Genet. 2022 Sep 7;13:1008582. doi: 10.3389/fgene.2022.1008582 (PMC9490475; doi:10.3389/fgene.2022.1008582)
Supplement: Supplementary file 7 [file Table5.XLSX]

## Sheet: BLK promoter SLE credible set
Table S5. BLK SLE credible set BLK-CS-11.
SNP ID	hg19 coordinate
rs2061831	chr8:11339882
rs2736332	chr8:11339965
rs2736337	chr8:11341880
rs2736338	chr8:11341883
rs2736340	chr8:11343973
rs2618473	chr8:11344127
rs9693589	chr8:11348961
rs13277113	chr8:11349186
rs4840568	chr8:11351019
rs2618476	chr8:11352541
rs998683	chr8:11353000
