# Supplementary material for: Haplotype-specific chromatin looping reveals genetic interactions of regulatory regions modulating gene expression in 8p23.1
Source: Front Genet. 2022 Sep 7;13:1008582. doi: 10.3389/fgene.2022.1008582 (PMC9490475; doi:10.3389/fgene.2022.1008582)
Supplement: Supplementary file 8 [file Table7.XLSX]

## Sheet: hg19_BLK_GRR_sorted
Table S7. Regulatory regions at BLK locus.
Region name	hg19 coordinate
P1	chr8:11337067-11344339
P2	chr8:11347797-11359969
P3	chr8:11363164-11368360
E1	chr8:11387781-11392710
E2	chr8:11393832-11397791
E3	chr8:11402260-11405263
E4	chr8:11414679-11417406
REST	chr8:11460922-11466293
